# Supplementary material for: Purification and Inhibitor Screening of the Full-Length SARS-CoV-2 Nucleocapsid Protein
Source: Molecules. 2025 Jun 20;30(13):2679. doi: 10.3390/molecules30132679 (PMC12251317; doi:10.3390/molecules30132679)
Supplement: Supplementary file 1 [file molecules-30-02679-s001.zip]

Archive with 5 entries (5 files):
- molecules-3608758-supplementary/Drug docking result-top1000.pdf
- molecules-3608758-supplementary/Drug docking result-top1000.xlsx
- molecules-3608758-supplementary/Figure S1.pdf
- molecules-3608758-supplementary/Figure S2.pdf
- molecules-3608758-supplementary/Figure S3.pdf
