# Supplementary material for: Purification and Inhibitor Screening of the Full-Length SARS-CoV-2 Nucleocapsid Protein
Source: Molecules. 2025 Jun 20;30(13):2679. doi: 10.3390/molecules30132679 (PMC12251317; doi:10.3390/molecules30132679)
Supplement: Supplementary file 1 [file molecules-30-02679-s001.zip › molecules-3608758-supplementary/Drug docking result-top1000.xlsx]

## Sheet: Sheet1
DrugBank ID	SMILES	Docking Score (kcal/mol)	MolWt	FORMULA	GENERIC_NAME
DB14099	CCCCCCCCCCCCCCCCCC(=O)OC[C@H](COP(=O)(O)OCC[N+](C)(C)C)OC(=O)CCCCCCCCCCCCCCCCC	-9.34411	790.161	C44H88NO8P	1,2-Distearoyllecithin
DB11284	P(=O)(OCC(OC(=O)CCCCCCCCCCCCC)COC(=O)CCCCCCCCCCCCC)(OCC(O)CO)O	-8.87255	666.874	C34H67O10P	DL-dimyristoylphosphatidylglycerol
DB06811	CCCCCCCCCCCCOCCOCCOCCOCCOCCOCCOCCOCCOCCO	-8.63838	582.807	C30H62O10	Polidocanol
DB09065	O=C(OCc1scnc1)N[C@H](CC[C@@H](NC(=O)[C@@H](NC(=O)N(Cc1nc(C(C)C)sc1)C)CCN1CCOCC1)Cc1ccccc1)Cc1ccccc1	-8.49816	776.03	C40H53N7O5S2	Cobicistat
DB11183	S(=O)(=O)([O-])c1cc(C/[N+](/CC)=C/2\C=C/C(=C(/c3ccc(S(=O)(=O)[O-])cc3)\c3ccc(N(CC)Cc4cc(S(=O)(=O)[O-])ccc4)cc3)/C=C\2)ccc1	-8.37878	792.848	C37H34N2Na2O9S3	Light green SF yellowish
DB06804	O(CCOCCOCCOCCOCCO)CCOCCOCCOCCOc1ccc(CCCCCCCCC)cc1	-8.36082	616.823	C33H60O10	Nonoxynol-9
DB11660	O=[N+](OCCCCOC(=O)CCC/C=C\C[C@@H]1[C@@H](CC[C@@H](O)CCc2ccccc2)[C@H](O)C[C@@H]1O)[O-]	-8.22285	507.624	C27H41NO8	Latanoprostene bunod
DB14879	Clc1c(O)c(O)ccc1C(=O)NCC[N+]1(CC2=C(C(=O)[O-])N3C(=O)[C@@H](NC(=O)/C(=N\OC(C(=O)O)(C)C)/c4nc(N)sc4)[C@H]3SC2)CCCC1	-8.08734	752.21	C30H34ClN7O10S2	Cefiderocol
DB00385	FC(F)(F)C(=O)N[C@@H]1[C@H](O)[C@H](C)O[C@@H](O[C@@H]2c3c(O)c4C(=O)c5c(OC)cccc5C(=O)c4c(O)c3C[C@@](O)(C(=O)COC(=O)CCCC)C2)C1	-8.0511	723.651	C34H36F3NO13	Valrubicin
DB08909	O=C(OC(COC(=O)CCCc1ccccc1)COC(=O)CCCc1ccccc1)CCCc1ccccc1	-7.99942	530.651	C33H38O6	Glycerol phenylbutyrate
DB14185	Clc1c(Cl)cccc1N1CCN(CCCCOc2cc3N(COC(=O)CCCCCCCCCCC)C(=O)CCc3cc2)CC1	-7.96763	660.72	C36H51Cl2N3O4	Aripiprazole lauroxil
DB01167	Clc1c([C@]2(Cn3ncnc3)O[C@@H](COc3ccc(N4CCN(c5ccc(N6C(=O)N(C(CC)C)N=C6)cc5)CC4)cc3)CO2)ccc(Cl)c1	-7.91134	705.633	C35H38Cl2N8O4	Itraconazole
DB00944	O=C(Oc1cc([N+](C)(C)C)ccc1)N(CCCCCCCCCCN(C(=O)Oc1cc([N+](C)(C)C)ccc1)C)C	-7.9059	556.78	C32H52N4O4	Demecarium
DB00390	O([C@@H]1[C@@H](C)O[C@@H](O[C@@H]2C[C@@H]3[C@@](C)([C@@H]4[C@H]([C@]5(O)[C@](C)([C@H](O)C4)[C@@H](C4=CC(=O)OC4)CC5)CC3)CC2)C[C@@H]1O)[C@@H]1O[C@H](C)[C@@H](O[C@@H]2O[C@H](C)[C@@H](O)[C@@H](O)C2)[C@@H](O)C1	-7.85428	780.938	C41H64O14	Digoxin
DB00430	S(CC1=C(C(=O)O)N2C(=O)[C@@H](NC(=O)[C@H](NC(=O)c3c(O)cc(C)nc3)c3ccc(O)cc3)[C@H]2SC1)c1n(C)nnn1	-7.84614	612.637	C25H24N8O7S2	Cefpiramide
DB11206	O(CC(CCCC)CC)c1cc(O)c(-c2nc(-c3c(O)cc(OCC(CCCC)CC)cc3)nc(-c3ccc(OC)cc3)n2)cc1	-7.83759	627.826	C38H49N3O5	Bemotrizinol
DB12500	S(=O)(=O)(NC(C)(C)C)c1cc(Nc2c(C)cnc(Nc3ccc(OCCN4CCCC4)cc3)n2)ccc1	-7.82449	524.678	C27H36N6O3S	Fedratinib
DB01232	O=C(N[C@H]([C@H](O)CN1[C@H](C(=O)NC(C)(C)C)C[C@H]2[C@@H](C1)CCCC2)Cc1ccccc1)[C@@H](NC(=O)c1nc2c(cc1)cccc2)CC(=O)N	-7.77956	670.841	C38H50N6O5	Saquinavir
DB11986	Fc1cc(F)cc(Cc2cc3c(NC(=O)c4c(NC5CCOCC5)cc(N5CCN(C)CC5)cc4)n[nH]c3cc2)c1	-7.77189	560.65	C31H34F2N6O2	Entrectinib
DB06636	Fc1c([C@](O)([C@@H](C)c2scc(-c3ccc(C#N)cc3)n2)Cn2nc[n+](C(OC(=O)N(C)c3c(COC(=O)CNC)cccn3)C)c2)cc(F)cc1	-7.75393	717.77	C35H35F2N8O5S	Isavuconazonium
DB00868	O=C(OCCOCCOCCOCCOCCOCCOCCOCCOCCOC)c1ccc(NCCCC)cc1	-7.66085	603.742	C30H53NO11	Benzonatate
DB08884	O=C(O)CN([C@H](CN(CC(=O)[O-])CCN(CC(=O)[O-])CC(=O)[O-])Cc1ccc(OCC)cc1)CC(=O)O	-7.65848	681.75	C23H30GdN3O11	Gadoxetic acid
DB14143	[N+](CCCCCCCCCCCCCCCCCC)(CCCCCCCCCCCCCCCCCC)(C)C	-7.65174	551.064	C38H80N	Distearyldimonium
DB11190	S(SCCNC(=O)CCNC(=O)[C@H](O)C(CO)(C)C)CCNC(=O)CCNC(=O)[C@H](O)C(CO)(C)C	-7.65098	554.721	C22H42N4O8S2	Pantethine
DB08818	O=C(N[C@H]1[C@H](O[C@H]2[C@H](O)[C@@H](O)[C@H](OC3[C@H](O)[C@@H](CO)O[C@@H](O)[C@@H]3NC(=O)C)O[C@@H]2C(=O)O)O[C@H](CO)[C@@H](O)C1O[C@H]1[C@H](O)[C@@H](O)[C@H](O)[C@@H](C(=O)O)O1)C	-7.62796	776.649	C28H44N2O23	Hyaluronic acid
DB00948	S(=O)(=O)(C)N1C(=O)N(C(=O)N[C@@H](C(=O)N[C@@H]2C(=O)N3[C@@H](C(=O)O)C(C)(C)S[C@H]23)c2ccccc2)CC1	-7.60893	539.582	C21H25N5O8S2	Mezlocillin
DB09049	O(CCOCCOCCOCCO[C@@H]1[C@@H]2Oc3c(O)ccc4c3[C@@]32[C@](O)([C@H](N(CC=C)CC3)C4)CC1)CCOCCOCCOC	-7.57848	651.794	C34H53NO11	Naloxegol
DB06695	O=C(OCCCCCC)/N=C(/N)\c1ccc(NCc2n(C)c3c(n2)cc(C(=O)N(CCC(=O)OCC)c2ncccc2)cc3)cc1	-7.56106	627.733	C34H41N7O5	Dabigatran etexilate
DB09050	O(/N=C(\C(=O)N[C@@H]1C(=O)N2C(C(=O)[O-])=C(C[n+]3n(C)c(N)c(NC(=O)NCCN)c3)CS[C@H]12)/c1nc(N)sn1)C(C(=O)O)(C)C	-7.56097	666.69	C23H30N12O8S2	Ceftolozane
DB11995	Clc1c(N2CCC(C(=O)O)CC2)ncc(C(=O)Nc2sc(N3CCN(C4CCCCC4)CC3)c(-c3scc(Cl)c3)n2)c1	-7.54869	649.65	C29H34Cl2N6O3S2	Avatrombopag
DB15822	Fc1cn(-c2ncc([C@@H](NC(=O)C3(OC)CCC(c4nc(Nc5n[nH]c(C)c5)cc(C)n4)CC3)C)cc2)nc1	-7.52196	533.612	C27H32FN9O2	Pralsetinib
DB06796	P(=O)(OCc1nc(C)c(O)c(CN(CC(=O)[O-])CCN(CC(=O)[O-])Cc2c(O)c(C)nc(COP(=O)(O)O)c2)c1)(O)O	-7.49818	691.382	C22H30MnN4O14P2	Mangafodipir
DB09552	O(C)c1ccc(CN(CC[N+](CCCCCCCCCCCCCCCC)(C)C)c2ncccn2)cc1	-7.49788	511.818	C32H55N4O	Thonzonium
DB06590	S(c1scc(-c2cc[n+](C)cc2)n1)C1=C(C(=O)[O-])N2C(=O)[C@@H](NC(=O)/C(=N\OCC)/c3nc(NP(=O)(O)O)sn3)[C@H]2SC1	-7.48514	684.67	C22H21N8O8PS4	Ceftaroline fosamil
DB09079	O=C(N(C)c1ccc(N/C(/c2ccccc2)=C/2\C(=O)Nc3c\2ccc(C(=O)OC)c3)cc1)CN1CCN(C)CC1	-7.47846	539.625	C31H33N5O4	Nintedanib
DB00460	O=C(OC)CCc1c(C)c2[nH]c1/C=C\1/C(CCC(=O)O)=C(C)C(=N/1)C=[cH0]1c(C=C)c(C)[cH0]([nH]1)=CC1=NC([C@]3(C)[C@H](C(=O)OC)C(C(=O)OC)=CC=C13)=C2	-7.47447	718.794	C41H42N4O8	Verteporfin
DB13265	O=C(OCCCN(CCN(CCCOC(=O)c1cc(OC)c(OC)c(OC)c1)C)C)c1cc(OC)c(OC)c(OC)c1	-7.47328	592.686	C30H44N2O10	Hexobendine
DB13947	O=C(N/N=C/1\C=C2[C@@](C)([C@@H]3[C@H]([C@H]4[C@@](C)([C@@H](OC(=O)CCCCCC)CC4)CC3)CC2)CC\1)C(O)(c1ccccc1)c1ccccc1	-7.4689	624.866	C40H52N2O4	Testosterone enantate benzilic acid hydrazone
DB11637	FC(F)(F)Oc1ccc(OC2CCN(c3ccc(OC[C@]4(C)Oc5n(cc([N+](=O)[O-])n5)C4)cc3)CC2)cc1	-7.43228	534.492	C25H25F3N4O6	Delamanid
DB00444	O([C@H]1[C@H](O)[C@@H](O)[C@@H]2O[C@H](c3sccc3)OC[C@H]2O1)[C@H]1[C@@H]2[C@@H]([C@H](c3cc(OC)c(O)c(OC)c3)c3c1cc1OCOc1c3)C(=O)OC2	-7.40532	656.654	C32H32O13S	Teniposide
DB09102	O=C(OC)N[C@H](C(=O)N1[C@H](c2[nH]c(-c3ccc(-c4ccc(-c5[nH]c([C@H]6N(C(=O)[C@@H](NC(=O)OC)C(C)C)CCC6)nc5)cc4)cc3)cn2)CCC1)C(C)C	-7.39196	738.89	C40H50N8O6	Daclatasvir
DB00826	O=C(O)[C@@H]1[C@@H](O)C[C@]2(O)O[C@H]1C[C@@H](O[C@H]1[C@@H](O)[C@@H](N)[C@H](O)[C@@H](C)O1)/C=C/C=C/C=C/C=C/C[C@@H](C)OC(=O)/C=C/[C@H]1O[C@@H]1C[C@H](O)C2	-7.35957	665.733	C33H47NO13	Natamycin
DB01016	Clc1cc(C(=O)NCCc2ccc(S(=O)(=O)NC(=O)NC3CCCCC3)cc2)c(OC)cc1	-7.34349	494.004	C23H28ClN3O5S	Glyburide
DB12615	O=C(N[C@H]1[C@H](O[C@@H]2[C@H](O)[C@@H](NC)[C@](O)(C)CO2)[C@@H](O)[C@H](O[C@@H]2[C@H](N)CC=C(CNCCO)O2)[C@@H](N)C1)[C@@H](O)CCN	-7.31898	592.691	C25H48N6O10	Plazomicin
DB03147	[P@](=O)(O[P@@](=O)(OC[C@@H]1[C@@H](O)[C@@H](O)[C@H](n2c3ncnc(N)c3nc2)O1)O)(OC[C@@H](O)[C@@H](O)[C@@H](O)CN1c2c(N=C3C(=O)NC(=O)N=C13)cc(C)c(C)c2)O	-7.27999	785.55	C27H33N9O15P2	Flavin adenine dinucleotide
DB00157	[P@@](=O)(O[P@@](=O)(OC[C@@H]1[C@@H](O)[C@@H](O)[C@H](N2C=C(C(=O)N)CC=C2)O1)O)(OC[C@@H]1[C@@H](O)[C@@H](O)[C@H](n2c3ncnc(N)c3nc2)O1)O	-7.27507	665.441	C21H29N7O14P2	NADH
DB00796	O=C(OC(OC(=O)c1c2n(Cc3ccc(-c4c(-c5[nH]nnn5)cccc4)cc3)c(OCC)nc2ccc1)C)OC1CCCCC1	-7.24459	610.671	C33H34N6O6	Candesartan cilexetil
DB00538	O=C([O-])CN(CC(=O)NCCOC)CCN(CC(=O)[O-])CCN(CC(=O)[O-])CC(=O)NCCOC	-7.22071	661.76	C20H34GdN5O10	Gadoversetamide
DB00410	O=C(OCCCCCCCCC(=O)O)/C=C(/C[C@H]1[C@H](O)[C@H](O)[C@@H](C[C@H]2[C@H]([C@H]([C@@H](O)C)C)O2)CO1)\C	-7.21911	500.622	C26H44O9	Mupirocin
DB08871	O(C)[C@H]1[C@@H](C[C@H](O)CN)O[C@@H]2[C@@H]1CC(=O)C[C@@H]1O[C@@H]3[C@@H]4O[C@@]5(O[C@@H]6[C@H](O[C@H]3CC1)[C@H]4O[C@H]6C5)CC[C@@H]1O[C@H](C(=C)C1)CC[C@@H]1O[C@@H](C(=C)[C@H](C)C1)C2	-7.21767	729.908	C40H59NO11	Eribulin
DB01051	O=C(O[C@H]1[C@@H](O)[C@H](Oc2c(C)c3OC(=O)C(NC(=O)c4cc(C/C=C(\C)/C)c(O)cc4)=C(O)c3cc2)OC(C)(C)[C@@H]1OC)N	-7.21414	612.624	C31H36N2O11	Novobiocin
DB00688	O=C(OCCN1CCOCC1)CC/C(=C/Cc1c(OC)c(C)c2c(c1O)C(=O)OC2)/C	-7.21117	433.495	C23H31NO7	Mycophenolate mofetil
DB06137	O=C(NCc1ccccc1)Cc1ncc(-c2ccc(OCCN3CCOCC3)cc2)cc1	-7.20115	431.536	C26H29N3O3	Tirbanibulin
DB01212	S(CC1=C(C(=O)O)N2C(=O)[C@@H](NC(=O)/C(=N\OC)/c3nc(N)sc3)[C@H]2SC1)C=1N(C)NC(=O)C(=O)N=1	-7.19231	554.58	C18H18N8O7S3	Ceftriaxone
DB14658	ClC(Cl)C(=O)N[C@@H]([C@H](O)c1ccc([N+](=O)[O-])cc1)COC(=O)CCCCCCCCCCCCCCC	-7.18805	561.54	C27H42Cl2N2O6	Chloramphenicol palmitate
DB01328	S(=O)(=O)(O)Cn1c(SCC2=C(C(=O)O)N3C(=O)[C@@H](NC(=O)[C@H](O)c4ccccc4)[C@H]3SC2)nnn1	-7.18476	542.566	C18H18N6O8S3	Cefonicid
DB00229	S(CC1=C(C(=O)O)N2C(=O)[C@@H](NC(=O)Cc3nc(N)sc3)[C@H]2SC1)c1n(CCN(C)C)nnn1	-7.18138	525.628	C18H23N9O4S3	Cefotiam
DB05521	O=C(N[C@@H](C(C)(C)C)C(=O)N1[C@H](C(=O)N[C@H](C(=O)C(=O)NC2CC2)CCC)[C@@H]2[C@H](C1)CCC2)[C@@H](NC(=O)c1nccnc1)C1CCCCC1	-7.17907	679.849	C36H53N7O6	Telaprevir
DB13955	O=C(O[C@@H]1[C@]2(C)[C@H]([C@H]3[C@@H](c4c(cc(OC(=O)CCCCCC)cc4)CC3)CC2)CC1)CCCCCC	-7.15989	496.732	C32H48O4	Estradiol dienanthate
DB13345	O=C(N[C@@]1(C(C)C)C(=O)N2[C@@H](Cc3ccccc3)C(=O)N3[C@H]([C@]2(O)O1)CCC3)[C@H]1CN(C)[C@H]2[C@@H](c3c4c([nH]cc4C2)ccc3)C1	-7.14433	611.743	C35H41N5O5	Dihydroergocristine
DB00183	S(CC[C@H](NC(=O)[C@@H](NC(=O)CCNC(=O)OC(C)(C)C)Cc1c2c([nH]c1)cccc2)C(=O)N[C@H](C(=O)N[C@H](C(=O)N)Cc1ccccc1)CC(=O)O)C	-7.14371	767.9	C37H49N7O9S	Pentagastrin
DB09082	Clc1c(COCCOCCCCCCNC[C@H](O)c2cc(CO)c(O)cc2)c(Cl)ccc1	-7.13321	486.43	C24H33Cl2NO5	Vilanterol
DB06684	O=C(N)c1oc2c(c1)cc(N1CCN(CCCCc3c4c([nH]c3)ccc(C#N)c4)CC1)cc2	-7.12406	441.525	C26H27N5O2	Vilazodone
DB00650	O=C(O)[C@@H](NC(=O)c1ccc(NCC2N(C=O)C=3C(=O)NC(N)=NC=3NC2)cc1)CCC(=O)O	-7.12334	473.446	C20H23N7O7	Leucovorin
DB09335	Fc1c(N2c3nc(N4C[C@H]5C(NC(=O)[C@@H](NC(=O)[C@@H](N)C)C)[C@H]5C4)c(F)cc3C(=O)C(C(=O)O)=C2)ccc(F)c1	-7.1189	558.518	C26H25F3N6O5	Alatrofloxacin
DB01764	S(=O)(=O)(CCN(CC)CC)[C@H]1[C@@H]2C(=O)O[C@H](C(C)C)[C@H](C)/C=C/C(=O)NC/C=C/C(/C)=C/[C@@H](O)CC(=O)Cc3occ(C(=O)N2CC1)n3	-7.10695	690.85	C34H50N4O9S	Dalfopristin
DB12001	Fc1c(-c2cc(F)c3nc(C)n(C(C)C)c3c2)nc(Nc2ncc(CN3CCN(CC)CC3)cc2)nc1	-7.10612	506.606	C27H32F2N8	Abemaciclib
DB00206	O=C(OC)[C@@H]1[C@@H](OC)[C@H](OC(=O)c2cc(OC)c(OC)c(OC)c2)C[C@H]2[C@@H]1C[C@H]1N(C2)CCc2c3c([nH]c12)cc(OC)cc3	-7.09437	608.679	C33H40N2O9	Reserpine
DB11652	O(c1c(C)cc(Nc2ncnc3c2cc(NC=2OCC(C)(C)N=2)cc3)cc1)C1=Cc2n(ncn2)C=C1	-7.09052	480.532	C26H24N8O2	Tucatinib
DB00274	S(CC#N)CC(=O)N[C@]1(OC)C(=O)N2C(C(=O)O)=C(CSc3n(C)nnn3)CS[C@H]12	-7.07246	471.534	C15H17N7O5S3	Cefmetazole
DB11362	S(=O)(=O)(NC(=O)COCCCCN(C(C)C)c1nc(c(-c2ccccc2)nc1)-c1ccccc1)C	-7.06897	496.63	C26H32N4O4S	Selexipag
DB08934	[P@@](=O)(OC[C@@H]1[C@@H](O)[C@](F)(C)[C@H](N2C(=O)NC(=O)C=C2)O1)(Oc1ccccc1)N[C@H](C(=O)OC(C)C)C	-7.05149	529.458	C22H29FN3O9P	Sofosbuvir
DB04703	O(C[C@@H]1[C@@H](O)[C@H](O)[C@@H](O)[C@H](Oc2cc(O)c3C(=O)C[C@@H](c4cc(O)c(OC)cc4)Oc3c2)O1)[C@H]1[C@H](O)[C@H](O)[C@@H](O)[C@H](C)O1	-7.03051	610.561	C28H34O15	Hesperidin
DB01122	Clc1c(C[N+](CCNC(=O)C(=O)NCC[N+](CC)(CC)Cc2c(Cl)cccc2)(CC)CC)cccc1	-7.02434	537.565	C28H42Cl2N4O2	Ambenonium
DB14001	O=C(Oc1c(C)c(C)c2O[C@@](CCC[C@@H](CCC[C@@H](CCCC(C)C)C)C)(C)CCc2c1C)CCC(=O)O	-7.01762	530.79	C33H54O5	alpha-Tocopherol succinate
DB01082	O=C[C@]1(O)[C@@H](O[C@H]2[C@@H](NC)[C@H](O)[C@@H](O)[C@H](CO)O2)[C@H](O[C@H]2[C@H](O)[C@@H](O)[C@H](NC(=N)N)[C@@H](O)[C@@H]2NC(=N)N)O[C@H]1C	-7.01695	581.574	C21H39N7O12	Streptomycin
DB08822	O=C(OCC1=C(C)OC(=O)O1)c1c2n(Cc3ccc(-c4c(C5=NOC(=O)N5)cccc4)cc3)c(OCC)nc2ccc1	-6.99661	568.534	C30H24N4O8	Azilsartan medoxomil
DB00492	[P@@](=O)(O[C@H](OC(=O)CC)C(C)C)(CC(=O)N1[C@H](C(=O)O)C[C@@H](C2CCCCC2)C1)CCCCc1ccccc1	-6.99496	563.672	C30H46NO7P	Fosinopril
DB11855	O=C(OC1CCN(CCN(C(=O)c2ccc(CN3CCC(C(=O)N)CC3)cc2)C)CC1)Nc1c(-c2ccccc2)cccc1	-6.991	597.76	C35H43N5O4	Revefenacin
DB01211	O([C@@H]1[C@@H](C)[C@H](O[C@@H]2O[C@@H](C)[C@H](O)[C@@](OC)(C)C2)[C@@H](C)C(=O)O[C@H](CC)[C@](O)(C)[C@H](O)[C@@H](C)C(=O)[C@H](C)C[C@]1(OC)C)[C@H]1[C@H](O)[C@@H](N(C)C)C[C@@H](C)O1	-6.98719	747.953	C38H69NO13	Clarithromycin
DB00158	O=C(O)[C@@H](NC(=O)c1ccc(NCc2nc3C(=O)N=C(N)Nc3nc2)cc1)CCC(=O)O	-6.98495	441.397	C19H19N7O6	Folic acid
DB04890	Clc1ccc(C(OC2CCN(CCCC(=O)O)CC2)c2ncccc2)cc1	-6.98394	388.888	C21H25ClN2O3	Bepotastine
DB04570	S(CC1=C(C(=O)O)N2C(=O)[C@@](OC)(NC(=O)C(C(=O)O)c3ccc(O)cc3)[C@H]2OC1)c1n(C)nnn1	-6.98302	520.473	C20H20N6O9S	Latamoxef
DB09026	O=C(NCC(C(=O)N)(C)C)[C@H](C(C)C)C[C@H](O)[C@@H](N)C[C@@H](C(C)C)Cc1cc(OCCCOC)c(OC)cc1	-6.97744	551.758	C30H53N3O6	Aliskiren
DB15982	FC(F)(F)c1nn(c(C(=O)Nc2c(F)ccc([C@H](NCC3CC3)c3cc(C#N)ccc3)c2)c1)-c1cc(CN)ccc1	-6.97465	562.573	C30H26F4N6O	Berotralstat
DB08932	Brc1cnc(OCCOc2c(c(NS(=O)(=O)NCCC)ncn2)-c2ccc(Br)cc2)nc1	-6.96916	588.273	C19H20Br2N6O4S	Macitentan
DB15233	Fc1ccc([C@@](N)(C)c2cnc(N3CCN(C4=NC=Nn5c4cc(-c4cn(C)nc4)c5)CC3)nc2)cc1	-6.96011	498.57	C26H27FN10	Avapritinib
DB13967	S(=O)(=O)(O)c1c(O)cc(/C(/c2ccc(N(CC)CC)cc2)=C\2/C=C/C(=[N+](/CC)\CC)/C=C/2)c(S(=O)(=O)O)c1	-6.95295	561.69	C27H33N2O7S2	Patent Blue
DB00878	Clc1ccc(NC(NC(=N)NCCCCCCNC(=N)NC(=N)Nc2ccc(Cl)cc2)=N)cc1	-6.94572	505.447	C22H30Cl2N10	Chlorhexidine
DB06717	P(=O)(O)(O)N1C(=O)N=C(CN2[C@H]([C@@H](O[C@H](C)c3cc(C(F)(F)F)cc(C(F)(F)F)c3)OCC2)c2ccc(F)cc2)N1	-6.93774	614.407	C23H22F7N4O6P	Fosaprepitant
DB13125	Clc1c(/C=C(/C(=O)O)\C)c(Cl)cc(C(=O)Nc2scc(-c3c(OC)c([C@@H](OCCCCCC)C)ccc3)n2)c1	-6.93629	591.54	C29H32Cl2N2O5S	Lusutrombopag
DB00947	[SH0](=O)(CCCC(F)(F)C(F)(F)F)CCCCCCCCC[C@H]1[C@H]2[C@H]3[C@@](C)([C@@H](O)CC3)CC[C@@H]2c2c(cc(O)cc2)C1	-6.93177	606.78	C32H47F5O3S	Fulvestrant
DB11703	O=C(C#CC)N1[C@H](c2n3c(c(-c4ccc(C(=O)Nc5ncccc5)cc4)n2)C(N)=NC=C3)CCC1	-6.91805	465.517	C26H23N7O2	Acalabrutinib
DB00559	S(=O)(=O)(Nc1c(Oc2c(OC)cccc2)c(OCCO)nc(-c2ncccn2)n1)c1ccc(C(C)(C)C)cc1	-6.91493	551.614	C27H29N5O6S	Bosentan
DB11231	C(=C/C=C/C(=C/C=C/C=C(/C=C/C=C(/C=C/C=C(/CC/C=C(\C)/C)\C)\C)\C)/C)(\C=C\C=C(\CC/C=C(\C)/C)/C)/C	-6.91223	536.888	C40H56	Lycopene
DB00284	O=C[C@H](O)[C@@H](O)[C@H](O[C@@H]1[C@H](O)[C@@H](O)[C@H](O[C@@H]2[C@H](O)[C@@H](O)[C@H](N[C@@H]3[C@H](O)[C@@H](O)[C@H](O)C(CO)=C3)[C@@H](C)O2)[C@@H](CO)O1)[C@H](O)CO	-6.88963	645.608	C25H43NO18	Acarbose
DB06290	S(=O)(=O)(NC(=O)[C@]12NC(=O)[C@H]3[C@H](C(=O)N(C)CCCC/C=C\[C@@H]1C2)C[C@H](Oc1c2c(c(C)c(OC)cc2)nc(-c2scc(C(C)C)n2)c1)C3)C1CC1	-6.88825	749.939	C38H47N5O7S2	Simeprevir
DB11796	P(=O)(OCn1c2c(-n3nc(C)nc3)ncc(OC)c2c(C(=O)C(=O)N2CCN(C(=O)c3ccccc3)CC2)c1)(O)O	-6.88753	583.498	C25H26N7O8P	Fostemsavir
DB06441	ClC(Cl)(P(OP(=O)(OC[C@@H]1[C@@H](O)[C@@H](O)[C@H](n2c3nc(SCCC(F)(F)F)nc(NCCSC)c3nc2)O1)O)(=O)O)P(=O)(O)O	-6.88126	776.35	C17H25Cl2F3N5O12P3S2	Cangrelor
DB01604	O=C(N[C@@H]1C(=O)N2[C@@H](C(=O)OCOC(=O)C(C)(C)C)C(C)(C)S[C@H]12)[C@H](N)c1ccccc1	-6.86494	463.547	C22H29N3O6S	Pivampicillin
DB08901	FC(F)(F)c1c(CN2CCN(C)CC2)ccc(NC(=O)c2cc(C#Cc3n4N=CC=Cc4nc3)c(C)cc2)c1	-6.85988	532.56	C29H27F3N6O	Ponatinib
DB00671	O=C(N[C@@H]1C(=O)N2C(C(=O)O)=C(C=C)CS[C@H]12)/C(=N\OCC(=O)O)/c1nc(N)sc1	-6.85985	453.45	C16H15N5O7S2	Cefixime
DB00746	O=C(N(O)CCCCCNC(=O)CCC(=O)N(O)CCCCCN)CCC(=O)NCCCCCN(O)C(=O)C	-6.85884	560.684	C25H48N6O8	Deferoxamine
DB11586	Clc1cc2c(O[C@H]3CN(C(=O)[C@@H](NC(=O)OC(C)(C)C)C(C)(C)C)[C@H](C(=O)N[C@@]4(C(=O)NS(=O)(=O)C5CC5)[C@H](C=C)C4)C3)ncc(OC)c2cc1	-6.84198	748.286	C35H46ClN5O9S	Asunaprevir
DB09272	O=C(N([C@@H](C)c1[nH]cc(-c2ccccc2)n1)Cc1cc(C(=O)O)c(OC)cc1)[C@@H](N)Cc1c(C)cc(C(=O)N)cc1C	-6.84178	569.662	C32H35N5O5	Eluxadoline
DB00775	S(=O)(=O)(N[C@H](C(=O)O)Cc1ccc(OCCCCC2CCNCC2)cc1)CCCC	-6.83988	440.597	C22H36N2O5S	Tirofiban
DB01067	S(=O)(=O)(NC(=O)NC1CCCCC1)c1ccc(CCNC(=O)c2ncc(C)nc2)cc1	-6.83622	445.535	C21H27N5O4S	Glipizide
DB14761	[P@@](=O)(OC[C@@H]1[C@@H](O)[C@@H](O)[C@](C#N)(c2n3N=CN=C(N)c3cc2)O1)(Oc1ccccc1)N[C@H](C(=O)OCC(CC)CC)C	-6.83568	602.585	C27H35N6O8P	Remdesivir
DB01601	O=C(N[C@H](C[C@H](O)[C@@H](NC(=O)COc1c(C)cccc1C)Cc1ccccc1)Cc1ccccc1)[C@H](C(C)C)N1C(=O)NCCC1	-6.82882	628.801	C37H48N4O5	Lopinavir
DB00493	O=C(N[C@@H]1C(=O)N2C(C(=O)O)=C(COC(=O)C)CS[C@H]12)/C(=N\OC)/c1nc(N)sc1	-6.8182	455.465	C16H17N5O7S2	Cefotaxime
DB14019	P(=O)(OC[N+]1(C)CCN(c2ncc(N(C(=O)C(C)(C)c3cc(C(F)(F)F)cc(C(F)(F)F)c3)C)c(-c3c(C)cccc3)c2)CC1)(O)[O-]	-6.80968	688.608	C31H35F6N4O5P	Fosnetupitant
DB00319	O=C(N[C@@H]1C(=O)N2[C@@H](C(=O)O)C(C)(C)S[C@H]12)[C@H](NC(=O)N1C(=O)C(=O)N(CC)CC1)c1ccccc1	-6.80052	517.555	C23H27N5O7S	Piperacillin
DB12434	O=C(O)[C@@]1(C)[C@@H]2[C@](C)([C@H]3[C@@]4(CC(=C)[C@@](O[C@H]5[C@H](O[C@H]6[C@H](O)[C@@H](O)[C@H](O)[C@@H](CO)O6)[C@@H](O)[C@H](O)[C@@H](CO)O5)(C4)CC3)CC2)CCC1	-6.79682	642.739	C32H50O13	Steviolbioside
DB00862	S(=O)(=O)(N1CCN(CC)CC1)c1cc(c(OCC)cc1)C1=NC(=O)c2c(C)nc(CCC)n2N1	-6.79649	488.603	C23H32N6O4S	Vardenafil
DB14703	S(=O)(=O)(O)c1cc(C(=O)OCC(=O)[C@@]2(O)[C@H](C)C[C@@H]3[C@]2(C)C[C@H](O)[C@]2(F)[C@]4(C)C(=CC(=O)C=C4)CC[C@@H]32)ccc1	-6.79588	576.63	C29H33FO9S	Dexamethasone metasulfobenzoate
DB09374	S(=O)(=O)(O)CCCC[N+]1=C(/C=C/C=C/C=C/C=C/2\N(CCCCS(=O)(=O)O)c3c(C\2(C)C)c2c(cc3)cccc2)C(C)(C)c2c3c(ccc12)cccc3	-6.79097	753.99	C43H49N2O6S2	Indocyanine green acid form
DB00222	S(=O)(=O)(NC(=O)NC1CCC(C)CC1)c1ccc(CCNC(=O)N2C(=O)C(CC)=C(C)C2)cc1	-6.7895	490.62	C24H34N4O5S	Glimepiride
DB01022	O=C1C(C/C=C(/CCC[C@@H](CCC[C@@H](CCCC(C)C)C)C)\C)=C(C)C(=O)c2c1cccc2	-6.78807	450.696	C31H46O2	Phylloquinone
DB00881	O=C(OCC)[C@@H](N[C@H](C(=O)N1[C@H](C(=O)O)Cc2c(cccc2)C1)C)CCc1ccccc1	-6.78051	438.516	C25H30N2O5	Quinapril
DB15035	O=C(C=C)N1CCC([C@H]2n3nc(c(C(=O)N)c3NCC2)-c2ccc(Oc3ccccc3)cc2)CC1	-6.78035	471.561	C27H29N5O3	Zanubrutinib
DB12127	O=C(N[C@@H]1C(=O)N2[C@@H](C(=O)OCOC(=O)[C@H]3C(C)(C)S(=O)(=O)[C@H]4N3C(=O)C4)C(C)(C)S[C@H]12)[C@H](N)c1ccccc1	-6.77551	594.65	C25H30N4O9S2	Sultamicillin
DB12674	O=C(Oc1c(C)c2OCOc2c2[C@H]3N4[C@@H](O)[C@H]5N(C)[C@@H]([C@@H]4[C@H](SC[C@@]4(C(=O)OC3)NCCc3c6c([nH]c43)ccc(OC)c6)c12)c1c(O)c(OC)c(C)cc1C5)C	-6.7733	784.88	C41H44N4O10S	Lurbinectedin
DB06207	FC(F)(F)COc1c(OCCN[C@@H](Cc2cc(C(=O)N)c3N(CCCO)CCc3c2)C)cccc1	-6.76783	495.534	C25H32F3N3O4	Silodosin
DB01326	S(CC1=C(C(=O)O)N2C(=O)[C@@H](NC(=O)[C@H](O)c3ccccc3)[C@H]2SC1)c1n(C)nnn1	-6.7606	462.503	C18H18N6O5S2	Cefamandole
DB14895	O=C(Nc1ccc(C[C@H]2N[C@@H]([C@H](O)c3ccccc3)CC2)cc1)[C@H]1N2C(=O)C=CN=C2CC1	-6.74809	444.535	C26H28N4O3	Vibegron
DB08889	O=C(N[C@H](C(=O)N[C@H](C(=O)[C@]1(C)OC1)CC(C)C)Cc1ccccc1)[C@@H](NC(=O)[C@@H](NC(=O)CN1CCOCC1)CCc1ccccc1)CC(C)C	-6.74311	719.91	C40H57N5O7	Carfilzomib
DB15685	O(C)c1ncc(CN2C3CN(c4ncc(C=5c6c(C#N)cnn6C=C(OCC(O)(C)C)C=5)cc4)CC2C3)cc1	-6.73747	525.613	C29H31N7O3	Selpercatinib
DB00762	O=C(Oc1cc2c(CC)c3c(nc2cc1)C=1N(C(=O)C2=C([C@@](O)(CC)C(=O)OC2)C=1)C3)N1CCC(N2CCCCC2)CC1	-6.73319	586.678	C33H38N4O6	Irinotecan
DB00479	O=C(N[C@H]1[C@H](O[C@@H]2[C@H](O)[C@@H](N)[C@H](O)[C@@H](CO)O2)[C@@H](O)[C@H](O[C@@H]2[C@H](O)[C@@H](O)[C@H](O)[C@@H](CN)O2)[C@@H](N)C1)[C@@H](O)CCN	-6.72608	585.602	C22H43N5O13	Amikacin
DB00256	O=C(O)[C@@H](N)CCCCNCNC(=O)C=1C(=O)[C@@]2(O)C(O)=C3C(=O)c4c(O)cccc4[C@](O)(C)[C@H]3C[C@H]2[C@H](N(C)C)C=1O	-6.7226	602.633	C29H38N4O10	Lymecycline
DB01319	S(=O)(=O)(N(C[C@@H](OP(=O)(O)O)[C@@H](NC(=O)O[C@@H]1COCC1)Cc1ccccc1)CC(C)C)c1ccc(N)cc1	-6.72204	585.607	C25H36N3O9PS	Fosamprenavir
DB12095	Clc1cc(-n2nc(C)cc2)c([C@@H](Oc2nc(N)nc(-c3ccc(C[C@H](N)C(=O)OCC)cc3)c2)C(F)(F)F)cc1	-6.71817	574.99	C27H26ClF3N6O3	Telotristat ethyl
DB04348	S(=O)(=O)(O)CCNC(=O)CC[C@@H](C)[C@@H]1[C@@]2(C)[C@@H](O)C[C@@H]3[C@]4(C)[C@H](C[C@@H](O)[C@H]3[C@@H]2CC1)C[C@H](O)CC4	-6.71014	515.703	C26H45NO7S	Taurocholic acid
DB00287	FC(F)(F)c1cc(OC[C@H](O)/C=C/[C@@H]2[C@@H](C/C=C\CCCC(=O)OC(C)C)[C@@H](O)C[C@H]2O)ccc1	-6.70948	500.548	C26H35F3O6	Travoprost
DB12887	O=C(NCC=1C(=O)NC(C)=CC=1C)c1c(C)c(N(CC)C2CCOCC2)cc(-c2ccc(CN3CCOCC3)cc2)c1	-6.70806	572.75	C34H44N4O4	Tazemetostat
DB12141	O=C(N)c1c(Nc2cc(OC)c(N3CCC(N4CCN(C)CC4)CC3)cc2)nc(NC2CCOCC2)c(CC)n1	-6.69846	552.724	C29H44N8O3	Gilteritinib
DB00619	O=C(Nc1cc(Nc2nc(-c3cnccc3)ccn2)c(C)cc1)c1ccc(CN2CCN(C)CC2)cc1	-6.69839	493.603	C29H31N7O	Imatinib
DB11585	[Si](O[Si](C)(C)C)(O[Si](C)(C)C)(CC(Cc1c(O)c(-n2nc3c(n2)cccc3)cc(C)c1)C)C	-6.69283	501.849	C24H39N3O3Si3	Drometrizole trisiloxane
DB09128	O(CCCCN1CCN(c2c3c(scc3)ccc2)CC1)c1cc2NC(=O)C=Cc2cc1	-6.69071	433.57	C25H27N3O2S	Brexpiprazole
DB01238	Clc1c(Cl)cccc1N1CCN(CCCCOc2cc3NC(=O)CCc3cc2)CC1	-6.68472	448.385	C23H27Cl2N3O2	Aripiprazole
DB11828	Clc1c(OCc2ncccc2)ccc(Nc2c(C#N)cnc3c2cc(NC(=O)/C=C/CN(C)C)c(OCC)c3)c1	-6.6834	557.05	C30H29ClN6O3	Neratinib
DB00568	C(=C/c1ccccc1)\CN1CCN(C(c2ccccc2)c2ccccc2)CC1	-6.68084	368.514	C26H28N2	Cinnarizine
DB01083	O([C@@H](CCCCCCCCCCC)C[C@H]1[C@H](CCCCCC)C(=O)O1)C(=O)[C@@H](NC=O)CC(C)C	-6.67831	495.735	C29H53NO5	Orlistat
DB08873	O=C(N[C@@H](C(C)(C)C)C(=O)N1[C@H](C(=O)NC(C(=O)C(=O)N)CC2CCC2)[C@H]2C(C)(C)[C@H]2C1)NC(C)(C)C	-6.67408	519.677	C27H45N5O5	Boceprevir
DB01259	Clc1c(OCc2cc(F)ccc2)ccc(Nc2ncnc3c2cc(-c2oc(CNCCS(=O)(=O)C)cc2)cc3)c1	-6.67368	581.058	C29H26ClFN4O4S	Lapatinib
DB11742	O=C(CCCN1CCC(OC(c2ccccc2)c2ccccc2)CC1)c1ccc(C(C)(C)C)cc1	-6.67312	469.658	C32H39NO2	Ebastine
DB00293	O=C(O)[C@@H](NC(=O)c1sc(N(Cc2cc3C(=O)N=C(C)Nc3cc2)C)cc1)CCC(=O)O	-6.66985	458.488	C21H22N4O6S	Raltitrexed
DB00300	P(=O)(OCOC(=O)OC(C)C)(OCOC(=O)OC(C)C)CO[C@@H](Cn1c2ncnc(N)c2nc1)C	-6.66822	519.448	C19H30N5O10P	Tenofovir disoproxil
DB12329	Fc1c2c(c(O)c(NC(=O)CN3CCCC3)c1)C(=O)C1=C(O)[C@]3(O)C(=O)C(C(=O)N)=C(O)[C@@H](N(C)C)[C@@H]3C[C@@H]1C2	-6.66767	558.563	C27H31FN4O8	Eravacycline
DB08816	S(CCC)c1nc(N[C@H]2[C@H](c3cc(F)c(F)cc3)C2)c2nnn([C@H]3[C@H](O)[C@H](O)[C@@H](OCCO)C3)c2n1	-6.66376	522.568	C23H28F2N6O4S	Ticagrelor
DB11718	Clc1cc(NS(=O)(=O)C)c(F)c(-c2c(-c3nc(NC[C@@H](NC(=O)OC)C)ncc3)cn(C(C)C)n2)c1	-6.66076	540.01	C22H27ClFN7O4S	Encorafenib
DB00549	S(=O)(=O)(NC(=O)c1cc(OC)c(Cc2c3c(n(C)c2)ccc(NC(=O)OC2CCCC2)c3)cc1)c1c(C)cccc1	-6.66055	575.675	C31H33N3O6S	Zafirlukast
DB01329	S(CC1=C(C(=O)O)N2C(=O)[C@@H](NC(=O)[C@H](NC(=O)N3C(=O)C(=O)N(CC)CC3)c3ccc(O)cc3)[C@H]2SC1)c1n(C)nnn1	-6.65954	645.67	C25H27N9O8S2	Cefoperazone
DB09042	P(=O)(OC[C@@H]1OC(=O)N(c2cc(F)c(-c3cnc(-c4nn(C)nn4)cc3)cc2)C1)(O)O	-6.65522	450.323	C17H16FN6O6P	Tedizolid phosphate
DB00895	O=C(O)[C@H](N)CCCCNC(=O)C(NC(=O)Cc1ccccc1)[C@H]1SC(C)(C)[C@H](C(=O)O)N1	-6.65397	626.765	C28H46N6O8S	Benzylpenicilloyl polylysine
DB00905	O=C(NCC)CCC/C=C\C[C@@H]1[C@@H](/C=C/[C@@H](O)CCc2ccccc2)[C@H](O)C[C@@H]1O	-6.64717	415.566	C25H37NO4	Bimatoprost
DB09075	Clc1cnc(NC(=O)C(=O)N[C@@H]2[C@H](NC(=O)c3sc4c(n3)CCN(C)C4)C[C@@H](C(=O)N(C)C)CC2)cc1	-6.64677	548.06	C24H30ClN7O4S	Edoxaban
DB12492	O=C(N)C1(N2CCCCC2)CCN(CCC(C#N)(c2ccccc2)c2ccccc2)CC1	-6.63456	430.585	C27H34N4O	Piritramide
DB09039	O=C(N[C@@H]([C@H](O)c1cc2OCCOc2cc1)CN1CCCC1)CCCCCCC	-6.62996	404.551	C23H36N2O4	Eliglustat
DB09330	O=C(Nc1c(N(CCN(C)C)C)cc(OC)c(Nc2nc(-c3c4c(n(C)c3)cccc4)ccn2)c1)C=C	-6.62908	499.619	C28H33N7O2	Osimertinib
DB00560	O=C(Nc1c(O)c2C(=O)C3=C(O)[C@]4(O)C(=O)C(C(=O)N)=C(O)[C@@H](N(C)C)[C@@H]4C[C@@H]3Cc2c(N(C)C)c1)CNC(C)(C)C	-6.62849	585.649	C29H39N5O8	Tigecycline
DB00204	S(=O)(=O)(Nc1ccc(OCCN(CCc2ccc(NS(=O)(=O)C)cc2)C)cc1)C	-6.62171	441.565	C19H27N3O5S2	Dofetilide
DB09038	Clc1c(Cc2ccc(O[C@@H]3COCC3)cc2)cc([C@H]2[C@H](O)[C@@H](O)[C@H](O)[C@@H](CO)O2)cc1	-6.62132	450.91	C23H27ClO7	Empagliflozin
DB00966	O=C(O)c1c(-c2ccc(Cn3c(CCC)nc4c(C)cc(-c5n(C)c6c(n5)cccc6)cc34)cc2)cccc1	-6.62067	514.617	C33H30N4O2	Telmisartan
DB12839	O=C(O)[C@@H](N)CCCCNC(=O)CCCCCOCCOC	-6.61983	318.414	C15H30N2O5	Pegvaliase
DB12010	P(=O)(OCN1C(=O)C(C)(C)Oc2c1nc(Nc1c(F)cnc(Nc3cc(OC)c(OC)c(OC)c3)n1)cc2)(O)O	-6.61484	580.459	C23H26FN6O9P	Fostamatinib
DB11575	S(=O)(=O)(NC(=O)[C@]1(NC(=O)[C@H]2N3C(=O)[C@H](C(C)(C)C)NC(=O)O[C@H]4[C@@H](C4)CCCCCc4nc5c(nc4O[C@H](C2)C3)cc(OC)cc5)[C@H](C=C)C1)C1CC1	-6.61377	766.903	C38H50N6O9S	Grazoprevir
DB06616	Clc1c(OC)cc(Nc2c(C#N)cnc3c2cc(OC)c(OCCCN2CCN(C)CC2)c3)c(Cl)c1	-6.61212	530.446	C26H29Cl2N5O3	Bosutinib
DB00137	O[C@H]1C=C(C)[C@H](/C=C/C(=C/C=C/C(=C/C=C/C=C(/C=C/C=C(/C=C/C=2C(C)(C)C[C@H](O)CC=2C)\C)\C)/C)/C)C(C)(C)C1	-6.60485	568.886	C40H56O2	Lutein
DB06755	C(=C/C=C/C=C(/C=C/C=C(/C=C/C=1C(C)(C)CCCC=1C)\C)\C)(\C=C\C=C(\C=C\C=1C(C)(C)CCCC=1C)/C)/C	-6.60447	536.888	C40H56	Beta carotene
DB06809	C(N1CCNCCCNCCNCCC1)c1ccc(CN2CCNCCCNCCNCCC2)cc1	-6.6041	502.782	C28H54N8	Plerixafor
DB09030	Fc1cc(-c2cnc(/C=C/[C@@H]3[C@@H]4[C@@H](C)OC(=O)[C@@H]4C[C@H]4[C@H]3CC[C@@H](NC(=O)OCC)C4)cc2)ccc1	-6.5999	492.582	C29H33FN2O4	Vorapaxar
DB00622	O=[N+]([O-])c1cc(C2C(C(=O)OCCN(Cc3ccccc3)C)=C(C)NC(C)=C2C(=O)OC)ccc1	-6.59408	479.525	C26H29N3O6	Nicardipine
DB11853	Fc1c(CN2C(=O)N(c3nnc(OC)cc3)C(=O)c3c(CN(C)C)c(-c4ccc(NC(=O)NOC)cc4)sc23)c(F)ccc1	-6.5931	623.64	C29H27F2N7O5S	Relugolix
DB06813	O=C(O)[C@@H](NC(=O)c1ccc(C(CC#C)Cc2nc3c(N)nc(N)nc3nc2)cc1)CCC(=O)O	-6.58851	477.473	C23H23N7O5	Pralatrexate
DB06249	O(CCN1CCCCC1)c1ccc(Oc2c(-c3ccc(OC)cc3)sc3c2ccc(O)c3)cc1	-6.58652	475.6	C28H29NO4S	Arzoxifene
DB13931	O=C(Nc1cc2c(cncc2)cc1)[C@H](CN)c1ccc(COC(=O)c2c(C)cc(C)cc2)cc1	-6.58313	453.542	C28H27N3O3	Netarsudil
DB01112	O=C(OCC1=C(C(=O)O)N2C(=O)[C@@H](NC(=O)/C(=N\OC)/c3occc3)[C@H]2SC1)N	-6.57774	424.385	C16H16N4O8S	Cefuroxime
DB00278	S(=O)(=O)(N[C@H](C(=O)N1[C@@H](C(=O)O)C[C@H](C)CC1)CCCNC(=N)N)c1c2NCC(C)Cc2ccc1	-6.57736	508.64	C23H36N6O5S	Argatroban
DB09143	FC(F)(F)Oc1ccc(-c2c(C)c(C(=O)Nc3cnc(N4C[C@@H](C)O[C@@H](C)C4)cc3)ccc2)cc1	-6.57632	485.507	C26H26F3N3O3	Sonidegib
DB11611	Clc1c(C(=O)N[C@H](C(=O)O)Cc2cc(S(=O)(=O)C)ccc2)c(Cl)cc2c1CCN(C(=O)c1cc3occc3cc1)C2	-6.576	615.48	C29H24Cl2N2O7S	Lifitegrast
DB09297	S(=O)(=O)(NC(=O)[C@]12NC(=O)[C@H]3N(C(=O)[C@@H](NC(=O)c4ncc(C)nc4)CCCCCC=C[C@@H]1C2)C[C@H](Oc1nc2c(c4c1cccc4)cccc2)C3)C1CC1	-6.5757	765.89	C40H43N7O7S	Paritaprevir
DB15328	FC(F)(F)CN1[C@H](C)[C@H](c2ccccc2)C[C@H](NC(=O)c2cnc3c(c2)C[C@]2(C(=O)Nc4ncccc24)C3)C1=O	-6.57545	549.554	C29H26F3N5O3	Ubrogepant
DB04855	S(=O)(=O)(Nc1cc2c(C(=O)c3ccc(OCCCN(CCCC)CCCC)cc3)c(CCCC)oc2cc1)C	-6.57456	556.756	C31H44N2O5S	Dronedarone
DB00597	O=C([O-])CN1CCN(CC(=O)[O-])CCN(CC(O)C)CCN(CC(=O)[O-])CC1	-6.57284	558.68	C17H29GdN4O7	Gadoteridol
DB12532	O=C(N(C(Cc1ccccc1)(C)C)C)CN(CC(=O)N(C(Cc1ccccc1)(C)C)C)CCO	-6.56883	467.654	C28H41N3O3	Oxetacaine
DB00654	O=C(OC(C)C)CCC/C=C\C[C@@H]1[C@@H](CC[C@@H](O)CCc2ccccc2)[C@H](O)C[C@@H]1O	-6.56688	432.593	C26H40O5	Latanoprost
DB11431	O(/N=C\1/[C@H](C)[C@@H](/C(=C/C(C)C)/C)O[C@]2(O[C@H]3C[C@H](OC(=O)[C@H]4[C@@]/5(O)[C@@H]([C@H](O)C(C)=C4)OC\C\5=C/C=C/[C@H](C)C/C(/C)=C/C3)C2)C/1)C	-6.56209	639.83	C37H53NO8	Moxidectin
DB09238	O=[N+]([O-])c1cc(C2C(C(=O)OCCN3CCN(C(c4ccccc4)c4ccccc4)CC3)=C(C)NC(C)=C2C(=O)OC)ccc1	-6.55793	610.711	C35H38N4O6	Manidipine
DB12808	O=C(O)c1ccc(-c2cc(c(OCCO)cc2)-c2cc(C(C)(C)C)c(N3CCCC3)cc2)cc1	-6.55581	459.586	C29H33NO4	Trifarotene
DB01419	FC(F)(F)c1cc(N2CCN(CCOC(=O)c3c(Nc4c5c(ncc4)cc(C(F)(F)F)cc5)cccc3)CC2)ccc1	-6.5537	588.544	C30H26F6N4O2	Antrafenine
DB06480	Clc1c(N)c2c(c(C(=O)NC3CCN(CCCOC)CC3)c1)OCC2	-6.54411	367.87	C18H26ClN3O3	Prucalopride
DB00662	O=C(NCc1ccc(OCCN(C)C)cc1)c1cc(OC)c(OC)c(OC)c1	-6.54285	388.457	C21H28N2O5	Trimethobenzamide
DB09299	[P@@](=O)(Oc1ccccc1)(N[C@H](C(=O)OC(C)C)C)CO[C@@H](Cn1c2ncnc(N)c2nc1)C	-6.53849	476.474	C21H29N6O5P	Tenofovir alafenamide
DB11262	Oc1c(Cc2c(O)c(-n3nc4c(n3)cccc4)cc(C(CC(C)(C)C)(C)C)c2)cc(C(CC(C)(C)C)(C)C)cc1-n1nc2c(n1)cccc2	-6.53786	658.891	C41H50N6O2	Bisoctrizole
DB12313	Oc1c(O)ccc(CCNCCCCCCNCCc2ccccc2)c1	-6.5377	356.502	C22H32N2O2	Dopexamine
DB06595	O=C(N(C)[C@H]1[C@@H](OC)[C@]2(C)O[C@@H](n3c4c5n2c2c(c5c5c(C(=O)NC5)c4c4c3cccc4)cccc2)C1)c1ccccc1	-6.53679	570.649	C35H30N4O4	Midostaurin
DB04846	O=C(N(CC)CC)Nc1cc(C(=O)C)c(OCC(O)CNC(C)(C)C)cc1	-6.53588	379.501	C20H33N3O4	Celiprolol
DB06077	Fc1ccc(C(=O)CCCN2C[C@@H]3[C@@H](N4c5c(N(C)CC4)cccc35)CC2)cc1	-6.52978	393.506	C24H28FN3O	Lumateperone
DB00406	[N+](C)(C)=C1C=CC(=C(c2ccc(N(C)C)cc2)c2ccc(N(C)C)cc2)C=C1	-6.52554	372.526	C25H30N3	Gentian violet cation
DB01267	Fc1cc2onc(C3CCN(CCC=4C(=O)N5C(C(O)CCC5)=NC=4C)CC3)c2cc1	-6.52339	426.484	C23H27FN4O3	Paliperidone
DB09090	Brc1c(C[N+]2(CCOCCC3C4C(C)(C)C(C4)CC3)CCOCC2)cc(OC)c(OC)c1	-6.52263	511.52	C26H41BrNO4	Pinaverium
DB06589	S(=O)(=O)(N)c1c(C)ccc(Nc2nc(N(C)c3cc4nn(C)c(C)c4cc3)ccn2)c1	-6.52079	437.518	C21H23N7O2S	Pazopanib
DB04946	Fc1cc2onc(C3CCN(CCCOc4c(OC)cc(C(=O)C)cc4)CC3)c2cc1	-6.51039	426.481	C24H27FN2O4	Iloperidone
DB12455	O=C(N)C=1C(=O)[C@@]2(O)C(O)=C3C(=O)c4c(O)c(CNCC(C)(C)C)cc(N(C)C)c4C[C@H]3C[C@H]2[C@H](N(C)C)C=1O	-6.50879	556.66	C29H40N4O7	Omadacycline
DB00496	O=C(N)C([C@H]1CN(CCc2cc3c(OCC3)cc2)CC1)(c1ccccc1)c1ccccc1	-6.50186	426.55	C28H30N2O2	Darifenacin
DB00932	S(=O)(=O)(Nc1cc([C@@H](CC)C=2C(=O)O[C@](CCC)(CCc3ccccc3)CC=2O)ccc1)c1ncc(C(F)(F)F)cc1	-6.50128	602.664	C31H33F3N2O5S	Tipranavir
DB00875	FC(F)(F)c1cc2/C(=C\CCN3CCN(CCO)CC3)/c3c(Sc2cc1)cccc3	-6.49722	434.52	C23H25F3N2OS	Flupentixol
DB13682	O=C(N[C@@H]1C(=O)N2C(C(=O)[O-])=C(C[n+]3c4c(ccc3)CCC4)CS[C@H]12)/C(=N\OC)/c1nc(N)sc1	-6.49237	514.577	C22H22N6O5S2	Cefpirome
DB00632	OCCCCCCCCCCCCCCCCCCCCCC	-6.49081	326.6	C22H46O	Docosanol
DB13213	O=C(CCC)c1cc2N(CCCN3CCN(C)CC3)c3c(Sc2cc1)cccc3	-6.49061	409.59	C24H31N3OS	Butaperazine
DB04868	FC(F)(F)c1cc(NC(=O)c2cc(Nc3nc(-c4cnccc4)ccn3)c(C)cc2)cc(-n2cc(C)nc2)c1	-6.49033	529.516	C28H22F3N7O	Nilotinib
DB06228	Clc1sc(C(=O)NC[C@@H]2OC(=O)N(c3ccc(N4C(=O)COCC4)cc3)C2)cc1	-6.48613	435.881	C19H18ClN3O5S	Rivaroxaban
DB00398	Clc1c(C(F)(F)F)cc(NC(=O)Nc2ccc(Oc3cc(C(=O)NC)ncc3)cc2)cc1	-6.48571	464.825	C21H16ClF3N4O3	Sorafenib
DB06401	O(CCN1CCCCCC1)c1ccc(Cn2c(c(C)c3c2ccc(O)c3)-c2ccc(O)cc2)cc1	-6.48428	470.613	C30H34N2O3	Bazedoxifene
DB00528	O=[N+]([O-])c1cc(C2C(C(OC(CN(CCC(c3ccccc3)c3ccccc3)C)(C)C)=O)=C(C)NC(C)=C2C(=O)OC)ccc1	-6.48119	611.727	C36H41N3O6	Lercanidipine
DB08966	S(SCC1OCCC1)/C(=C(/N(C=O)Cc1c(N)nc(C)nc1)\C)/CCO	-6.48109	398.543	C17H26N4O3S2	Fursultiamine
DB12153	P(=O)(OP(=O)(OCC[N+](C)(C)C)[O-])(OC[C@@H]1[C@@H](O)[C@@H](O)[C@H](N2C(=O)N=C(N)C=C2)O1)O	-6.47867	488.324	C14H26N4O11P2	Citicoline
DB00917	O=C(O)CCC/C=C\C[C@@H]1[C@@H](/C=C/[C@@H](O)CCCCC)[C@H](O)CC1=O	-6.47812	352.465	C20H32O5	Dinoprostone
DB12713	Clc1c(Cc2ccc(OCC)cc2)cc([C@H]2[C@H](O)[C@@H](O)[C@H](O)[C@@H](SC)O2)cc1	-6.47299	424.94	C21H25ClO5S	Sotagliflozin
DB08860	Fc1ccc(-c2c(/C=C/[C@@H](O)C[C@@H](O)CC(=O)O)c(C3CC3)nc3c2cccc3)cc1	-6.46352	421.461	C25H24FNO4	Pitavastatin
DB12267	Clc1c(Nc2c(P(=O)(C)C)cccc2)nc(Nc2c(OC)cc(N3CCC(N4CCN(C)CC4)CC3)cc2)nc1	-6.45532	584.1	C29H39ClN7O2P	Brigatinib
DB08897	O=C(O[C@@H]1C2CC[N+](CCCOc3ccccc3)(C1)CC2)C(O)(c1sccc1)c1sccc1	-6.4546	484.651	C26H30NO4S2	Aclidinium
DB01149	Clc1cc(N2CCN(CCCN3C(=O)N(CCOc4ccccc4)C(CC)=N3)CC2)ccc1	-6.45225	470.007	C25H32ClN5O2	Nefazodone
DB06292	Clc1c(Cc2ccc(OCC)cc2)cc([C@H]2[C@H](O)[C@@H](O)[C@H](O)[C@@H](CO)O2)cc1	-6.4439	408.873	C21H25ClO6	Dapagliflozin
DB09083	O(C)c1c(OC)cc2c([C@@H](CN(CCCN3C(=O)Cc4c(cc(OC)c(OC)c4)CC3)C)C2)c1	-6.43518	468.594	C27H36N2O5	Ivabradine
DB03310	S(SC[C@H](NC(=O)CC[C@H](N)C(=O)O)C(=O)NCC(=O)O)C[C@H](NC(=O)CC[C@H](N)C(=O)O)C(=O)NCC(=O)O	-6.43127	612.631	C20H32N6O12S2	Glutathione disulfide
DB11691	O=C(NC(C)(C)c1onc(-c2ccccc2)n1)C1=C(O)[C@@H]2Oc3c(O)ccc4c3[C@@]32[C@](O)([C@H](N(CC2CC2)CC3)C4)C1	-6.42943	570.646	C32H34N4O6	Naldemedine
DB00445	O=C(CO)[C@@]1(O)C[C@H](O[C@@H]2O[C@@H](C)[C@H](O)[C@@H](N)C2)c2c(O)c3C(=O)c4c(OC)cccc4C(=O)c3c(O)c2C1	-6.42808	543.519	C27H29NO11	Epirubicin
DB12483	O=C(NC1=Nc2c(OC)c(OCCCN3CCOCC3)ccc2C=2N1CCN=2)c1cnc(N)nc1	-6.42256	480.529	C23H28N8O4	Copanlisib
DB09319	O=C(Oc1cc2c(cc1)CCC2)C(C(=O)N[C@@H]1C(=O)N2[C@@H](C(=O)O)C(C)(C)S[C@H]12)c1ccccc1	-6.41468	494.56	C26H26N2O6S	Carindacillin
DB14725	S(CC1=C(C(=O)O)N2C(=O)[C@@H](NC(=O)[C@H](OC=O)c3ccccc3)[C@H]2SC1)c1n(C)nnn1	-6.4075	490.51	C19H18N6O6S2	Cefamandole nafate
DB12710	C(CN1c2c(Sc3c1cccc3)cccc2)CN1CCN(C)CC1	-6.40652	339.5	C20H25N3S	Perazine
DB13166	S(C(=O)c1ccccc1)C[C@H](C(=O)N1[C@H](C(=O)O)C[C@H](Sc2ccccc2)C1)C	-6.40421	429.55	C22H23NO4S2	Zofenopril
DB06827	O=C(N/C=C\1/C(=O)N[C@@H]([C@@H]2NC(=N)N[C@@H](O)C2)C(=O)NC[C@H](NC(=O)C[C@@H](N)CCCN)C(=O)N[C@@H](CO)C(=O)N[C@@H](CO)C(=O)N/1)N	-6.40303	685.69	C25H43N13O10	Viomycin
DB13074	O=C(N[C@@H](NC=O)Cc1c2c([nH]c1)cccc2)[C@H](NC(=O)C(N)(C)C)Cc1c2c([nH]c1)cccc2	-6.40281	474.565	C26H30N6O3	Macimorelin
DB08864	N#C/C=C/c1cc(C)c(Nc2nc(Nc3ccc(C#N)cc3)ncc2)c(C)c1	-6.40265	366.418	C22H18N6	Rilpivirine
DB06448	Brc1c2[C@@H](C3CCN(C(=O)CC4CCN(C(=O)N)CC4)CC3)c3ncc(Br)cc3CCc2cc(Cl)c1	-6.40088	638.822	C27H31Br2ClN4O2	Lonafarnib
DB00267	S(CC1=C(C(=O)O)N2C(=O)[C@@H](NC(=O)/C(=N\OC)/c3nc(N)sc3)[C@H]2SC1)c1n(C)nnn1	-6.39942	511.558	C16H17N9O5S3	Cefmenoxime
DB08827	FC(F)(F)CNC(=O)C1(CCCCN2CCC(NC(=O)c3c(-c4ccc(C(F)(F)F)cc4)cccc3)CC2)c2c(-c3c1cccc3)cccc2	-6.39907	693.72	C39H37F6N3O2	Lomitapide
DB09135	Ic1c(N(C(=O)C)CC(O)CO)c(I)c(C(=O)NCCO)c(I)c1C(=O)NCC(O)CO	-6.39822	791.116	C18H24I3N3O8	Ioxilan
DB09148	FCCOCCOCCOc1ccc(/C=C/c2ccc(NC)cc2)cc1	-6.39234	358.444	C21H26FNO3	Florbetaben (18F)
DB11730	O=C(N(C)C)c1n(C2CCCC2)c2nc(Nc3ncc(N4CCNCC4)cc3)ncc2c1	-6.39156	434.548	C23H30N8O	Ribociclib
DB00585	S(CCN/C(/NC)=C/[N+](=O)[O-])Cc1nc(CN(C)C)sc1	-6.3879	331.45	C12H21N5O2S2	Nizatidine
DB00661	O(C)c1c(OC)ccc(C(C#N)(C(C)C)CCCN(CCc2cc(OC)c(OC)cc2)C)c1	-6.38479	454.602	C27H38N2O4	Verapamil
DB11630	Oc1cc(C2=[cH0]3[nH][cH0](=C(c4cc(O)ccc4)C4=NC(=C(c5cc(O)ccc5)c5[nH]c(C(c6cc(O)ccc6)=C6N=C2C=C6)cc5)CC4)cc3)ccc1	-6.38441	680.764	C44H32N4O4	Temoporfin
DB01338	O=C(O[C@H]1[C@@H](N2CC[N+](C)(C)CC2)C[C@@H]2[C@]1(C)CC[C@@H]1[C@]3(C)[C@H](C[C@H](OC(=O)C)[C@@H](N4CC[N+](C)(C)CC4)C3)CC[C@@H]21)C	-6.38165	602.891	C35H62N4O4	Pipecuronium
DB01327	S(CC1=C(C(=O)O)N2C(=O)[C@@H](NC(=O)Cn3nnnc3)[C@H]2SC1)c1sc(C)nn1	-6.38068	454.507	C14H14N8O4S3	Cefazolin
DB15444	S(=O)(=O)(NC(=O)c1c(N2C(C)(C)C[C@H](C)C2)nc(-n2nc(OCC(C(F)(F)F)(C)C)cc2)cc1)c1c(C)nn(C)c1	-6.38016	597.66	C26H34F3N7O4S	Elexacaftor
DB01026	Clc1c(C2(Cn3cncc3)OC(COc3ccc(N4CCN(C(=O)C)CC4)cc3)CO2)ccc(Cl)c1	-6.38002	531.431	C26H28Cl2N4O4	Ketoconazole
DB01251	S(=O)(=O)(NC(=O)NC1CCCCC1)c1ccc(CCN2C(=O)C(C)(C)c3c(C2=O)cc(OC)cc3)cc1	-6.37821	527.632	C27H33N3O6S	Gliquidone
DB00251	Clc1c([C@]2(Cn3ncnc3)O[C@@H](COc3ccc(N4CCN(C(C)C)CC4)cc3)CO2)ccc(Cl)c1	-6.3777	532.462	C26H31Cl2N5O3	Terconazole
DB09280	FC1(F)Oc2c(O1)ccc(C1(C(=O)Nc3nc(c(C)cc3)-c3cc(C(=O)O)ccc3)CC1)c2	-6.37582	452.414	C24H18F2N2O5	Lumacaftor
DB11672	O=C(/C=C/c1cc(OC)c(O)cc1)CC(=O)/C=C/c1cc(OC)c(O)cc1	-6.3738	368.38	C21H20O6	Curcumin
DB00656	Clc1cc(N2CCN(CCCN3C(=O)N4C(=N3)C=CC=C4)CC2)ccc1	-6.3735	371.864	C19H22ClN5O	Trazodone
DB00686	S(=O)(=O)(O[C@@H]1[C@@H](OS(=O)(=O)O)[C@H](O)CO[C@H]1O[C@H]1[C@H](OS(=O)(=O)O)[C@@H](OS(=O)(=O)O)[C@H](O)OC1)O	-6.37309	602.497	C10H18O21S4	Pentosan polysulfate
DB09534	S(=O)(=O)(O)CC12C(=O)/C(=C/c3ccc(/C=C\4/C(=O)C5(CS(=O)(=O)O)C(C)(C)C/4CC5)cc3)/C(C1(C)C)CC2	-6.37112	562.69	C28H34O8S2	Ecamsule
DB00938	O(CCCCCCNCC(O)c1cc(CO)c(O)cc1)CCCCc1ccccc1	-6.37105	415.566	C25H37NO4	Salmeterol
DB01204	O=C1c2c(O)ccc(O)c2C(=O)c2c(NCCNCCO)ccc(NCCNCCO)c12	-6.36904	444.481	C22H28N4O6	Mitoxantrone
DB06016	Clc1c(Cl)cccc1N1CCN(CCC2CCC(NC(=O)N(C)C)CC2)CC1	-6.36646	427.41	C21H32Cl2N4O	Cariprazine
DB13874	FC(F)(F)c1nccc(Nc2nc(NCC(O)(C)C)nc(-c3nc(C(F)(F)F)ccc3)n2)c1	-6.36531	473.383	C19H17F6N7O	Enasidenib
DB01139	S(CC(=O)N[C@@H]1C(=O)N2C(C(=O)O)=C(COC(=O)C)CS[C@H]12)c1ccncc1	-6.36086	423.463	C17H17N3O6S2	Cefapirin
DB01072	O=C(OC)N[C@H](C(=O)NN(C[C@H](O)[C@@H](NC(=O)[C@@H](NC(=O)OC)C(C)(C)C)Cc1ccccc1)Cc1ccc(-c2ncccc2)cc1)C(C)(C)C	-6.36014	704.856	C38H52N6O7	Atazanavir
DB13943	O=C(O[C@@H]1[C@]2(C)[C@H]([C@H]3[C@@H]([C@]4(C)C(=CC(=O)CC4)CC3)CC2)CC1)CCC1CCCC1	-6.35895	412.614	C27H40O3	Testosterone cypionate
DB00372	S(CC)c1cc2N(CCCN3CCN(C)CC3)c3c(Sc2cc1)cccc3	-6.3545	399.616	C22H29N3S2	Thiethylperazine
DB00612	O(C(C)C)CCOCc1ccc(OCC(O)CNC(C)C)cc1	-6.35146	325.443	C18H31NO4	Bisoprolol
DB06202	O(CCN1CCCC1)c1ccc([C@H]2[C@@H](c3ccccc3)CCc3c2ccc(O)c3)cc1	-6.34917	413.551	C28H31NO2	Lasofoxifene
DB00530	O(CCOc1c(OCCOC)cc2ncnc(Nc3cc(C#C)ccc3)c2c1)C	-6.34851	393.436	C22H23N3O4	Erlotinib
DB00482	S(=O)(=O)(N)c1ccc(-n2c(-c3ccc(C)cc3)cc(C(F)(F)F)n2)cc1	-6.34311	381.372	C17H14F3N3O2S	Celecoxib
DB01228	O=C(Nc1c(CCC2N(C)CCCC2)cccc1)c1ccc(OC)cc1	-6.33695	352.47	C22H28N2O2	Encainide
DB00177	O=C(O)[C@@H](N(C(=O)CCCC)Cc1ccc(-c2c(-c3n[nH]nn3)cccc2)cc1)C(C)C	-6.3355	435.519	C24H29N5O3	Valsartan
DB14476	Oc1c(C)c(C)c2OC(CCCC(CCCC(CCCC(C)C)C)C)(C)CCc2c1C	-6.33455	430.717	C29H50O2	DL-alpha-Tocopherol
DB00354	Clc1ccc(C(N2CCN(Cc3ccc(C(C)(C)C)cc3)CC2)c2ccccc2)cc1	-6.33256	433.028	C28H33ClN2	Buclizine
DB04865	O=C(O[C@@H]1C(OC)=C[C@]23N(CCc4c([C@H]12)cc1OCOc1c4)CCC3)[C@](O)(CC(=O)OC)CCCC(O)(C)C	-6.32846	545.621	C29H39NO9	Omacetaxine mepesuccinate
DB08887	O=C(OCC)CCC/C=C\C/C=C\C/C=C\C/C=C\C/C=C\CC	-6.32711	330.504	C22H34O2	Icosapent ethyl
DB11184	O=C(O)CN(CC(=O)O)Cc1c(O)cc2Oc3c(C4(OC(=O)c5c4cccc5)c2c1)cc(CN(CC(=O)O)CC(=O)O)c(O)c3	-6.32591	622.539	C30H26N2O13	Oftasceine
DB00471	Clc1cc2nc(/C=C/c3cc([C@H](SCC4(CC(=O)O)CC4)CCc4c(C(O)(C)C)cccc4)ccc3)ccc2cc1	-6.32335	586.183	C35H36ClNO3S	Montelukast
DB14541	O=C(OCC(=O)[C@]1(O)[C@]2(C)[C@H]([C@H]3[C@H]([C@@H](O)C2)[C@]2(C)C(=CC(=O)CC2)CC3)CC1)CCC1CCCC1	-6.32152	486.649	C29H42O6	Hydrocortisone cypionate
DB01268	Fc1cc2/C(=C/c3c(C)c(C(=O)NCCN(CC)CC)c(C)[nH]3)/C(=O)Nc2cc1	-6.31917	398.474	C22H27FN4O2	Sunitinib
DB01605	O=C(OCOC(=O)[C@H]1C(C)(C)S[C@@H]2[C@H](/N=C/N3CCCCCC3)C(=O)N12)C(C)(C)C	-6.31263	439.569	C21H33N3O5S	Pivmecillinam
DB11269	O=C(OCCCCCC)c1c(C(=O)c2c(O)cc(N(CC)CC)cc2)cccc1	-6.30687	397.515	C24H31NO4	Diethylamino hydroxybenzoyl hexyl benzoate
DB13142	[Ca](OC(=O)[C@H](O)[C@@H](O)[C@H](O[C@H]1[C@H](O)[C@@H](O)[C@@H](O)[C@@H](CO)O1)[C@H](O)CO)OC(=O)[C@H](O)[C@@H](O)[C@H](O)[C@H](O)CO	-6.30611	592.513	C18H32CaO19	Calcium glubionate anhydrous
DB08875	Fc1ccc(NC(=O)C2(C(=O)Nc3ccc(Oc4c5c(ncc4)cc(OC)c(OC)c5)cc3)CC2)cc1	-6.30196	501.514	C28H24FN3O5	Cabozantinib
DB00675	O(CCN(C)C)c1ccc(/C(=C(/CC)\c2ccccc2)/c2ccccc2)cc1	-6.2983	371.515	C26H29NO	Tamoxifen
DB09074	Fc1c(C(=O)N2CCN(C(=O)C3CC3)CC2)cc(CC2=NNC(=O)c3c2cccc3)cc1	-6.29801	434.463	C24H23FN4O3	Olaparib
DB13258	ClC(Cl)C(=O)N(CCOCC)Cc1ccc(Oc2ccc([N+](=O)[O-])cc2)cc1	-6.2945	427.28	C19H20Cl2N2O5	Etofamide
DB08906	S(C(=O)[C@@]1(OC(=O)c2occc2)[C@H](C)C[C@@H]2[C@]1(C)C[C@H](O)[C@]1(F)[C@]3(C)C([C@@H](F)C[C@@H]21)=CC(=O)C=C3)CF	-6.29353	538.576	C27H29F3O6S	Fluticasone furoate
DB15305	O=C1N2C(=NC(C3=Nn4c(C(C)=C3)nc(C)c4)=C1)C=CC(N1CC3(NCC1)CC3)=C2	-6.29334	401.474	C22H23N7O	Risdiplam
DB08867	O=C(C)[C@]1(O)[C@]2(C)[C@H]([C@H]3C([C@@H](c4ccc(N(C)C)cc4)C2)=C2C(=CC(=O)CC2)CC3)CC1	-6.28171	433.592	C28H35NO3	Ulipristal
DB11689	Brc1cc(Cl)c(Nc2c(F)c3ncn(C)c3cc2C(=O)NOCCO)cc1	-6.28057	457.68	C17H15BrClFN4O3	Selumetinib
DB00519	O=C(OCC)[C@@H](N[C@H](C(=O)N1[C@H](C(=O)O)C[C@@H]2[C@@H]1CCCC2)C)CCc1ccccc1	-6.28023	430.537	C24H34N2O5	Trandolapril
DB12147	O(C)c1cc(OC)cc(N(CCNC(C)C)c2cc3nc(-c4cn(C)nc4)cnc3cc2)c1	-6.27967	446.555	C25H30N6O2	Erdafitinib
DB00798	O(C1C(O)C(OC2C(O)C(NC)C(O)(C)CO2)C(N)CC1N)C1C(N)CCC(C(NC)C)O1	-6.275	477.595	C21H43N5O7	Gentamicin
DB01101	FC=1C(NC(=O)OCCCCC)=NC(=O)N([C@H]2[C@H](O)[C@H](O)[C@@H](C)O2)C=1	-6.2705	359.35	C15H22FN3O6	Capecitabine
DB01621	S(=O)(=O)(N(C)C)c1cc2N(CCCN3CCC(CCO)CC3)c3c(Sc2cc1)cccc3	-6.26914	475.667	C24H33N3O3S2	Pipotiazine
DB04918	O=C(N[C@@H]1C(=O)N2C(C(=O)O)=C(/C=C\3/C(=O)N([C@H]4CNCC4)CC/3)CS[C@H]12)/C(=N\O)/c1nc(N)sn1	-6.26435	534.57	C20H22N8O6S2	Ceftobiprole
DB00929	O=C(OC)CCCCCC[C@@H]1[C@@H](/C=C/CC(O)(CCCC)C)[C@H](O)CC1=O	-6.25424	382.534	C22H38O5	Misoprostol
DB00220	S(C[C@H](NC(=O)c1c(C)c(O)ccc1)[C@H](O)CN1[C@H](C(=O)NC(C)(C)C)C[C@H]2[C@@H](C1)CCCC2)c1ccccc1	-6.25368	567.782	C32H45N3O4S	Nelfinavir
DB09136	S(=O)(=O)(O)c1c(/C(/c2ccc(N(CC)CC)cc2)=C\2/C=C/C(=[N+](/CC)\CC)/C=C/2)cc(S(=O)(=O)O)cc1	-6.25216	545.69	C27H33N2O6S2	Isosulfan blue
DB00670	O=C(CN1CCN(C)CC1)N1c2ncccc2NC(=O)c2c1cccc2	-6.25197	351.402	C19H21N5O2	Pirenzepine
DB01003	O=C(O)C=1Oc2c(c(OCC(O)COc3c4C(=O)C=C(C(=O)O)Oc4ccc3)ccc2)C(=O)C=1	-6.24951	468.366	C23H16O11	Cromoglicic acid
DB00557	Clc1ccc(C(N2CCN(CCOCCO)CC2)c2ccccc2)cc1	-6.24759	374.904	C21H27ClN2O2	Hydroxyzine
DB09350	O(CCOCCCC)CCOCc1c(CCC)cc2OCOc2c1	-6.24524	338.439	C19H30O5	Piperonyl butoxide
DB00623	FC(F)(F)c1cc2N(CCCN3CCN(CCO)CC3)c3c(Sc2cc1)cccc3	-6.24452	437.522	C22H26F3N3OS	Fluphenazine
DB12015	FC(F)(F)C(C)(C)c1nccc(-c2c(C)nc(NC(=O)N3[C@H](C(=O)N)CCC3)s2)c1	-6.24296	441.47	C19H22F3N5O2S	Alpelisib
DB00984	O=C(O[C@@H]1[C@]2(C)[C@H]([C@H]3[C@@H]([C@@H]4C(=CC(=O)CC4)CC3)CC2)CC1)CCc1ccccc1	-6.23753	406.557	C27H34O3	Nandrolone phenpropionate
DB12364	Clc1cnc(NC(=O)c2c(NC(=O)c3ccc(C(N(C)C)=N)cc3)ccc(OC)c2)cc1	-6.23539	451.91	C23H22ClN5O3	Betrixaban
DB12371	FC(F)(F)c1c(C2CCCCC2)ccc(CO/N=C(\C)/c2cc(CC)c(CN3CC(C(=O)O)C3)cc2)c1	-6.23377	516.605	C29H35F3N2O3	Siponimod
DB09020	O=C(Oc1ccc(C(c2ncccc2)c2ccc(OC(=O)C)cc2)cc1)C	-6.23345	361.391	C22H19NO4	Bisacodyl
DB11791	Fc1c(C(=O)NC)ccc(C2=Nn3c(Cc4cc5c(nccc5)cc4)cnc3N=C2)c1	-6.2329	412.428	C23H17FN6O	Capmatinib
DB14007	O=C(O)CN(CC(=O)O)CCN(CC(=O)O)CCN(CC(=O)O)CC(=O)O	-6.2301	393.349	C14H23N3O10	Pentetic acid
DB14840	Brc1c(C=2C(=O)N(CC)c3c(cnc(NC)c3)C=2)cc(NC(=O)Nc2ccccc2)c(F)c1	-6.22809	510.367	C24H21BrFN5O2	Ripretinib
DB08439	S(=O)(=O)(NC(=O)CC)c1ccc(-c2c(C)onc2-c2ccccc2)cc1	-6.2279	370.422	C19H18N2O4S	Parecoxib
DB00562	Clc1c(S(=O)(=O)N)cc2S(=O)(=O)NC(CSCc3ccccc3)=Nc2c1	-6.22751	431.937	C15H14ClN3O4S3	Benzthiazide
DB00831	FC(F)(F)c1cc2N(CCCN3CCN(C)CC3)c3c(Sc2cc1)cccc3	-6.2244	407.496	C21H24F3N3S	Trifluoperazine
DB06274	O=C(NCC(=O)O)[C@H](CN1C[C@H](C)[C@](C)(c2cc(O)ccc2)CC1)Cc1ccccc1	-6.22122	424.533	C25H32N2O4	Alvimopan
DB00691	O=C(OCC)[C@@H](N[C@H](C(=O)N1[C@H](C(=O)O)Cc2c(cc(OC)c(OC)c2)C1)C)CCc1ccccc1	-6.22092	498.568	C27H34N2O7	Moexipril
DB00722	O=C(O)[C@@H](N[C@H](C(=O)N1[C@H](C(=O)O)CCC1)CCCCN)CCc1ccccc1	-6.21949	405.488	C21H31N3O5	Lisinopril
DB14082	S(C(=O)c1ccccc1)CC(=O)NCC(=O)NCC(=O)NCC(=O)O	-6.21778	367.38	C15H17N3O6S	Betiatide
DB00769	O=C(OCC(=O)[C@]1(O)[C@]2(C)[C@H]([C@H]3[C@H]([C@@H](O)C2)[C@]2(C)C(=CC(=O)CC2)CC3)CC1)CN(CC)CC	-6.21666	475.617	C27H41NO6	Hydrocortamate
DB00175	O=C(O[C@@H]1[C@@H]2[C@@H](CC[C@@H](O)C[C@@H](O)CC(=O)O)[C@@H](C)C=CC2=C[C@@H](O)C1)[C@H](CC)C	-6.21625	424.528	C23H36O7	Pravastatin
DB04930	Cl/C(/Cl)=C\C1C(C)(C)C1C(=O)OCc1cc(Oc2ccccc2)ccc1	-6.2153	391.288	C21H20Cl2O3	Permethrin
DB00374	O=C(O)COc1c2c(ccc1)C[C@@H]1[C@@H](CC[C@@H](O)CCCCC)[C@H](O)C[C@@H]1C2	-6.21372	390.513	C23H34O5	Treprostinil
DB08882	O=C1N(Cc2nc(C)c3c(n2)cccc3)C(=O)c2n(CC#CC)c(N3C[C@H](N)CCC3)nc2N1C	-6.21352	472.542	C25H28N8O2	Linagliptin
DB11226	O=C(OCC(CCCC)CC)/C(/C#N)=C(\c1ccc(OC)cc1)/c1ccccc1	-6.21138	391.511	C25H29NO3	Ethylhexyl methoxycrylene
DB00843	O(C)c1c(OC)cc2c(C(=O)C(CC3CCN(Cc4ccccc4)CC3)C2)c1	-6.21037	379.492	C24H29NO3	Donepezil
DB05676	S(=O)(=O)(C[C@@H](N1C(=O)c2c(NC(=O)C)cccc2C1=O)c1cc(OCC)c(OC)cc1)C	-6.20744	460.5	C22H24N2O7S	Apremilast
DB15617	O(C[C@@H](O)[C@@H](O)[C@H](O)[C@@H](O)CO)[C@@H]1[C@H](O)[C@@H](O)[C@H](O)[C@@H](CO[C@@H]2[C@H](O)[C@@H](O)[C@H](O)[C@@H](CO)O2)O1	-6.20222	562.297	C18H34FeO16	Ferric derisomaltose
DB12941	Clc1c(C#N)ccc(-c2nn(C[C@@H](NC(=O)c3n[nH]c(C(O)C)c3)C)cc2)c1	-6.19883	398.85	C19H19ClN6O2	Darolutamide
DB09183	S(=O)(=O)(Nc1cc2c(cc(-c3c(OC)c(C(C)(C)C)cc(N4C(=O)NC(=O)C=C4)c3)cc2)cc1)C	-6.19248	493.58	C26H27N3O5S	Dasabuvir
DB13766	Fc1ccc(C(CCCN2CCN(CC(=O)Nc3c(C)cccc3C)CC2)c2ccc(F)cc2)cc1	-6.19077	491.627	C30H35F2N3O	Lidoflazine
DB00159	O=C(O)CCC/C=C\C/C=C\C/C=C\C/C=C\C/C=C\CC	-6.18683	302.451	C20H30O2	Icosapent
DB00303	S([C@H]1C[C@@H](C(=O)Nc2cc(C(=O)O)ccc2)NC1)C=1[C@H](C)[C@@H]2[C@@H]([C@H](O)C)C(=O)N2C=1C(=O)O	-6.18615	475.515	C22H25N3O7S	Ertapenem
DB13520	O=C(OCc1ccccc1)NC[C@H]1CN(C)[C@H]2[C@@H](c3c4c(n(C)cc4C2)ccc3)C1	-6.17993	403.526	C25H29N3O2	Metergoline
DB01331	O=C(OCC1=C(C(=O)O)N2C(=O)[C@@](OC)(NC(=O)Cc3sccc3)[C@H]2SC1)N	-6.17757	427.452	C16H17N3O7S2	Cefoxitin
DB06605	O=C(N)c1nn(-c2ccc(OC)cc2)c2C(=O)N(c3ccc(N4C(=O)CCCC4)cc3)CCc12	-6.17463	459.497	C25H25N5O4	Apixaban
DB01193	O=C(Nc1cc(C(=O)C)c(OCC(O)CNC(C)C)cc1)CCC	-6.17348	336.426	C18H28N2O4	Acebutolol
DB00590	O=C(N1CCN(c2nc(N)c3c(n2)cc(OC)c(OC)c3)CC1)C1Oc2c(OC1)cccc2	-6.17206	451.475	C23H25N5O5	Doxazosin
DB00604	Clc1c(N)cc(OC)c(C(=O)N[C@H]2[C@@H](OC)CN(CCCOc3ccc(F)cc3)CC2)c1	-6.1693	465.945	C23H29ClFN3O4	Cisapride
DB09120	O=C(NCc1cc(OC)c(O)cc1)CCCC/C=C\C(C)C	-6.16791	305.412	C18H27NO3	Zucapsaicin
DB11753	O=C(O[C@H]1[C@H](C)[C@H](O)[C@H](C)[C@@H](O)[C@@H](C)/C=C/C=C(/C)\C(=O)Nc2c(O)c3c(O)c(C)c4O[C@@](C)(C(=O)c4c3c(O)c2)O/C=C/[C@H](OC)[C@H]1C)C	-6.16774	697.778	C37H47NO12	Rifamycin
DB06288	S(=O)(=O)(CC)c1c(N)cc(OC)c(C(=O)NCC2N(CC)CCC2)c1	-6.16643	369.479	C17H27N3O4S	Amisulpride
DB01220	O=C(O[C@H]1[C@H](C)[C@H](O)[C@H](C)[C@@H](O)[C@@H](C)/C=C/C=C(/C)\C(=O)Nc2c(O)c3c(O)c(C)c4O[C@@](C)(C(=O)c4c3c3nc4n(c23)C=CC(C)=C4)O/C=C/[C@H](OC)[C@H]1C)C	-6.16591	785.878	C43H51N3O11	Rifaximin
DB00706	S(=O)(=O)(N)c1c(OC)ccc(C[C@H](NCCOc2c(OCC)cccc2)C)c1	-6.15629	408.512	C20H28N2O5S	Tamsulosin
DB01166	O(CCCCc1n(C2CCCCC2)nnn1)c1cc2c(NC(=O)CC2)cc1	-6.14712	369.461	C20H27N5O2	Cilostazol
DB00248	O=C(N(C(=O)[C@H]1CN(CC=C)[C@H]2[C@@H](c3c4c([nH]cc4C2)ccc3)C1)CCCN(C)C)NCC	-6.1417	451.604	C26H37N5O2	Cabergoline
DB00412	O(CCN(C)c1ncccc1)c1ccc(CC2C(=O)NC(=O)S2)cc1	-6.14077	357.427	C18H19N3O3S	Rosiglitazone
DB01187	Ic1c(C(CCCCCCCCC(=O)OCC)C)cccc1	-6.14063	416.337	C19H29IO2	Iophendylate
DB11951	Fc1cc([C@@]2(COc3c(C)nc(C)nc3)[C@H](C(=O)Nc3ncc(F)cc3)C2)ccc1	-6.14006	410.425	C22H20F2N4O2	Lemborexant
DB08868	OCC(N)(CO)CCc1ccc(CCCCCCCC)cc1	-6.13917	307.471	C19H33NO2	Fingolimod
DB09048	FC(F)(F)c1cc(C(F)(F)F)cc(C(C(=O)N(C)c2c(-c3c(C)cccc3)cc(N3CCN(C)CC3)nc2)(C)C)c1	-6.13798	578.603	C30H32F6N4O	Netupitant
DB14674	ClCCN(C(=O)Oc1cc2c([C@@H]3[C@H]([C@H]4[C@@](C)([C@@H](OP(=O)(O)O)CC4)CC3)CC2)cc1)CCCl	-6.13461	520.38	C23H32Cl2NO6P	Estramustine phosphate
DB00845	Clc1ccc(NC=2/C(=N/C(C)C)/C=C3N(c4ccc(Cl)cc4)c4c(N=C3C=2)cccc4)cc1	-6.1309	473.396	C27H22Cl2N4	Clofazimine
DB13337	O=C(N[C@@H]1C(=O)N2[C@@H](C(=O)O)C(C)(C)S[C@H]12)C(Oc1ccccc1)C	-6.12676	364.42	C17H20N2O5S	Pheneticillin
DB11614	Clc1cc2c(/C(=C/3\CCN(Cc4cc(C)cnc4)CC\3)/c3ncccc3CC2)cc1	-6.12616	415.97	C26H26ClN3	Rupatadine
DB11963	Clc1c(F)ccc(Nc2ncnc3c2cc(NC(=O)/C=C/CN2CCCCC2)c(OC)c3)c1	-6.12413	469.939	C24H25ClFN5O2	Dacomitinib
DB09292	O=C(OCC)[C@@H](C[C@H](NC(=O)CCC(=O)O)Cc1ccc(-c2ccccc2)cc1)C	-6.11988	411.498	C24H29NO5	Sacubitril
DB01127	Clc1c(C(OCc2ccc(Cl)cc2)Cn2cncc2)ccc(Cl)c1	-6.11855	381.684	C18H15Cl3N2O	Econazole
DB00216	S(=O)(=O)(CCc1cc2c(C[C@@H]3N(C)CCC3)c[nH]c2cc1)c1ccccc1	-6.1164	382.519	C22H26N2O2S	Eletriptan
DB03808	O(CCCCCCOc1ccc(C(=N)N)cc1)c1ccc(C(=N)N)cc1	-6.11262	354.446	C20H26N4O2	Hexamidine
DB12457	Fc1c(F)cccc1[C@H]1[C@H](N)c2c([C@H](OC(=O)N3CCC(N4C(=O)Nc5ncccc45)CC3)CC1)nccc2	-6.11033	534.568	C28H28F2N6O3	Rimegepant
DB13858	O(CCN(CC)CC)c1cc2sc(N(C)C)nc2cc1	-6.10062	293.43	C15H23N3OS	Dimazole
DB01088	O=C(O)CCC/C=C\1/C[C@@H]2[C@@H](/C=C/[C@@H](O)C(CC#CC)C)[C@H](O)C[C@@H]2C/1	-6.09567	360.494	C22H32O4	Iloprost
DB06414	Brc1c(Oc2c(C)cc(C#N)cc2C)nc(Nc2ccc(C#N)cc2)nc1N	-6.0941	435.277	C20H15BrN6O	Etravirine
DB08815	O=C1N(C[C@H]2[C@H](CN3CCN(c4nsc5c4cccc5)CC3)CCCC2)C(=O)[C@@H]2[C@H]1[C@@H]1C[C@H]2CC1	-6.09224	492.676	C28H36N4O2S	Lurasidone
DB09084	O(CCCN(C)C)c1nn(Cc2ccccc2)c2c1cccc2	-6.08918	309.413	C19H23N3O	Benzydamine
DB12612	O(C(C)C)c1c(C#N)cc(-c2onc(-c3c4c([C@@H](NCCO)CC4)ccc3)n2)cc1	-6.08897	404.47	C23H24N4O3	Ozanimod
DB11827	Clc1c(Cc2ccc(OCC)cc2)cc([C@@]23[C@H](O)[C@@H](O)[C@H](O)[C@@](CO)(O2)CO3)cc1	-6.0875	436.89	C22H25ClO7	Ertugliflozin
DB01184	Clc1cc2NC(=O)N(C3CCN(CCCN4C(=O)Nc5c4cccc5)CC3)c2cc1	-6.08104	425.911	C22H24ClN5O2	Domperidone
DB11921	O=C(OCC(=O)[C@]12[C@]3(C)[C@H]([C@H]4[C@H]([C@@H](O)C3)[C@]3(C)C(=CC(=O)C=C3)CC4)C[C@H]1OC(C)=N2)C	-6.08052	441.524	C25H31NO6	Deflazacort
DB00187	O=C(OC)CCc1ccc(OCC(O)CNC(C)C)cc1	-6.07797	295.374	C16H25NO4	Esmolol
DB01254	Clc1c(NC(=O)c2sc(Nc3nc(C)nc(N4CCN(CCO)CC4)c3)nc2)c(C)ccc1	-6.07689	488.006	C22H26ClN7O2S	Dasatinib
DB12278	O=C(OC1CCN(C)CC1)C(OCCC)(c1ccccc1)c1ccccc1	-6.07589	367.481	C23H29NO3	Propiverine
DB13157	S(=O)(=O)([O-])CC(=O)OCCCCCCCCCCCC	-6.07405	330.41	C14H27NaO5S	Sodium lauryl sulfoacetate
DB01199	O(C)c1c(O)c2Oc3ccc(cc3)C[C@@H]3N(C)CCc4c3cc(c(OC)c4)Oc3c(O)ccc(c3)C[C@H]3[N+](C)(C)CCc(c23)c1	-6.0731	609.731	C37H41N2O6	Tubocurarine
DB00342	OC(c1ccccc1)(c1ccccc1)C1CCN(CCCC(O)c2ccc(C(C)(C)C)cc2)CC1	-6.07116	471.673	C32H41NO2	Terfenadine
DB00737	Clc1ccc(C(N2CCN(Cc3cc(C)ccc3)CC2)c2ccccc2)cc1	-6.06924	390.948	C25H27ClN2	Meclizine
DB14631	P(=O)(OCC(=O)[C@]1(O)[C@]2(C)[C@H]([C@H]3[C@H]([C@@H](O)C2)[C@]2(C)C(=CC(=O)C=C2)CC3)CC1)(O)O	-6.06305	440.429	C21H29O8P	Prednisolone phosphate
DB00197	O(CC1(C)Oc2c(C)c(C)c(O)c(C)c2CC1)c1ccc(CC2C(=O)NC(=O)S2)cc1	-6.06075	441.54	C24H27NO5S	Troglitazone
DB01157	O(C)c1c(OC)cc(NCc2c(C)c3c(N)nc(N)nc3cc2)cc1OC	-6.06048	369.418	C19H23N5O3	Trimetrexate
DB12377	S(=O)(=O)(ON1C(=O)N2[C@H](C(=O)NC3CCNCC3)CC[C@@H]1C2)O	-6.05662	348.37	C12H20N4O6S	Relebactam
DB13783	Clc1ccc(C(=O)n2c(C)c(CC(=O)OCC(=O)O)c3c2ccc(OC)c3)cc1	-6.05263	415.83	C21H18ClNO6	Acemetacin
DB00743	O=C(O)C(N(CC(=O)O)CCN(CC(=O)[O-])CCN(CC(=O)[O-])CC(=O)[O-])COCc1ccccc1	-6.04901	667.73	C22H28GdN3O11	Gadobenic acid
DB01599	S(C(Sc1cc(C(C)(C)C)c(O)c(C(C)(C)C)c1)(C)C)c1cc(C(C)(C)C)c(O)c(C(C)(C)C)c1	-6.04733	516.842	C31H48O2S2	Probucol
DB15102	Fc1c(N2C(=O)N(CC)c3c4c([nH]c(CN5CCOCC5)c4)ncc3C2)c(F)c(OC)cc1OC	-6.04232	487.508	C24H27F2N5O4	Pemigatinib
DB00401	O=[N+]([O-])c1c(C2C(C(=O)OCC(C)C)=C(C)NC(C)=C2C(=O)OC)cccc1	-6.04211	388.414	C20H24N2O6	Nisoldipine
DB01348	O=C(OCC)[C@@H](N[C@H](C(=O)N1[C@H](C(=O)O)CC2(SCCS2)C1)C)CCc1ccccc1	-6.04069	466.614	C22H30N2O5S2	Spirapril
DB01256	S(CC(=O)O[C@H]1[C@]2(C)[C@H](C)CC[C@]3([C@@H](C)[C@H](O)[C@@](C=C)(C)C1)[C@H]2C(=O)CC3)C1C[C@@H]2N(C)[C@H](C1)CC2	-6.04024	517.763	C30H47NO4S	Retapamulin
DB05239	Ic1cc(F)c(Nc2c(F)c(F)ccc2C(=O)N2CC(O)([C@H]3NCCCC3)C2)cc1	-6.03919	531.318	C21H21F3IN3O2	Cobimetinib
DB13781	O=C(NCCNCC(O)COc1ccc(O)cc1)N1CCOCC1	-6.03891	339.392	C16H25N3O5	Xamoterol
DB11748	S(/C(=C(\N(C=O)Cc1c(N)nc(C)nc1)/C)/CCOP(=O)(O)O)C(=O)c1ccccc1	-6.03172	466.45	C19H23N4O6PS	Benfotiamine
DB14540	O=C(O[C@@]1(C(=O)CO)[C@]2(C)[C@H]([C@H]3[C@H]([C@@H](O)C2)[C@]2(C)C(=CC(=O)CC2)CC3)CC1)CCC	-6.02762	432.557	C25H36O6	Hydrocortisone butyrate
DB05273	P(=O)(O)(O)CN(CP(=O)(O)[O-])CCN(CP(=O)(O)[O-])CP(=O)(O)[O-]	-6.02726	586.021	C6H17N2O12P4Sm	Samarium (153Sm) lexidronam
DB14568	Clc1c([C@H](N(C(=O)[C@H]2N(c3nccc(C#N)c3)C(=O)CC2)c2cc(F)cnc2)C(=O)NC2CC(F)(F)C2)cccc1	-6.0267	582.97	C28H22ClF3N6O3	Ivosidenib
DB01195	FC(F)(F)COc1c(C(=O)NCC2NCCCC2)cc(OCC(F)(F)F)cc1	-6.0241	414.343	C17H20F6N2O3	Flecainide
DB00209	O=C(OC1C[C@@H]2[N+]3([C@H](C1)CC2)CCCC3)C(O)(c1ccccc1)c1ccccc1	-6.01919	392.518	C25H30NO3	Trospium
DB01610	O=C(OCC(OCn1c2NC(N)=NC(=O)c2nc1)CO)[C@@H](N)C(C)C	-6.0188	354.362	C14H22N6O5	Valganciclovir
DB01609	O=C(O)c1ccc(-n2c(-c3c(O)cccc3)nc(-c3c(O)cccc3)n2)cc1	-6.01864	373.362	C21H15N3O4	Deferasirox
DB01627	S(C)[C@@H]1[C@H](O)[C@@H](O)[C@@H](O)[C@@H]([C@H](NC(=O)[C@H]2N(C)C[C@H](CCC)C2)[C@H](O)C)O1	-6.01712	406.54	C18H34N2O6S	Lincomycin
DB01198	Clc1cnc(N2C(=O)c3nccnc3C2OC(=O)N2CCN(C)CC2)cc1	-6.01436	388.808	C17H17ClN6O3	Zopiclone
DB00118	[S+](CC[C@H](N)C(=O)[O-])(C[C@@H]1[C@@H](O)[C@@H](O)[C@H](n2c3ncnc(N)c3nc2)O1)C	-6.01386	398.44	C15H22N6O5S	Ademetionine
DB00863	S(CCN/C(/NC)=C/[N+](=O)[O-])Cc1oc(CN(C)C)cc1	-6.01347	314.4	C13H22N4O3S	Ranitidine
DB01136	O(CCNCC(O)COc1c2c([nH]c3c2cccc3)ccc1)c1c(OC)cccc1	-6.01065	406.474	C24H26N2O4	Carvedilol
DB01182	O=C(CCc1ccccc1)c1c(OCC(O)CNCCC)cccc1	-6.00797	341.444	C21H27NO3	Propafenone
DB05316	Fc1ccc(CN(C(=O)NCc2ccc(OCC(C)C)cc2)C2CCN(C)CC2)cc1	-6.00769	427.564	C25H34FN3O2	Pimavanserin
DB09195	FC(F)(F)c1cc(N2CCN(CCc3n4c(nn3)[C@@H]3[C@H](C4)CCC3)CC2)ccc1	-6.00722	405.469	C21H26F3N5	Lorpiprazole
DB06210	O=C(O)c1cc(-c2c(O)c(N/N=C/3\C(=O)N(c4cc(C)c(C)cc4)N=C\3C)ccc2)ccc1	-6.00722	442.467	C25H22N4O4	Eltrombopag
DB08931	Fc1c(Cn2nc(-c3nc(N)c(N(C(=O)OC)C)c(N)n3)c3c2nccc3)cccc1	-6.00607	422.416	C20H19FN8O2	Riociguat
DB01393	Clc1ccc(C(=O)NCCc2ccc(OC(C(=O)O)(C)C)cc2)cc1	-6.00596	361.819	C19H20ClNO4	Bezafibrate
DB08911	Ic1cc(F)c(NC=2N(C)C(=O)C(C)=C3N(c4cc(NC(=O)C)ccc4)C(=O)N(C(=O)C=23)C2CC2)cc1	-6.00492	615.395	C26H23FIN5O4	Trametinib
DB00645	O=C(CCN1CCCCC1)c1ccc(OCCCC)cc1	-6.00472	289.413	C18H27NO2	Dyclonine
DB00425	O=C(N(C)C)Cc1c(-c2ccc(C)cc2)nc2n1C=C(C)C=C2	-6.00071	307.389	C19H21N3O	Zolpidem
DB09144	O=C(OC[C@@H]1[C@@H](OC(=O)C)[C@@H](OC(=O)C)[C@H](N2C(=O)NC(=O)C=C2)O1)C	-5.9969	370.314	C15H18N2O9	Uridine triacetate
DB06268	Clc1c(NS(=O)(=O)c2c(C(=O)Cc3c(C)cc4OCOc4c3)scc2)onc1C	-5.99595	454.905	C18H15ClN2O6S2	Sitaxentan
DB01162	O=C(N1CCN(c2nc(N)c3c(n2)cc(OC)c(OC)c3)CC1)C1OCCC1	-5.99396	387.433	C19H25N5O4	Terazosin
DB01987	[P@](=O)(OP(=O)(O)[O-])(OCCc1c(C)[n+](Cc2c(N)nc(C)nc2)cs1)O	-5.99136	424.306	C12H18N4O7P2S	Cocarboxylase
DB01046	FC(F)(CCCC)[C@]1(O)O[C@H]2[C@@H]([C@@H](CCCCCCC(=O)O)C(=O)C2)CC1	-5.98662	390.468	C20H32F2O5	Lubiprostone
DB06786	ClCC(=O)[C@]12[C@]3(C)[C@H]([C@H]4[C@](F)([C@@H](O)C3)[C@]3(C)C(=CC(=O)CC3)CC4)C[C@H]1OC(C)(C)O2	-5.9857	454.96	C24H32ClFO5	Halcinonide
DB14596	ClCOC(=O)[C@]1(OC(=O)OCC)[C@]2(C)[C@H]([C@H]3[C@H]([C@@H](O)C2)[C@]2(C)C(=CC(=O)C=C2)CC3)CC1	-5.98402	466.96	C24H31ClO7	Loteprednol etabonate
DB07565	ClC(Cl)C(=O)N[C@@H]([C@H](O)c1ccc([N+](=O)[O-])cc1)COC(=O)CCC(=O)O	-5.97903	423.202	C15H16Cl2N2O8	Chloramphenicol succinate
DB01014	O=C(O)CCNC(=O)c1ccc(N=Nc2cc(C(=O)O)c(O)cc2)cc1	-5.9766	357.317	C17H15N3O6	Balsalazide
DB11363	O=C1c2c3c([nH]c2C(C)(C)c2c1cc(CC)c(N1CCC(N4CCOCC4)CC1)c2)cc(C#N)cc3	-5.9761	482.617	C30H34N4O2	Alectinib
DB06708	Clc1cc(C(O)CN(CCCC)CCCC)c-2c(/C(=C\c3ccc(Cl)cc3)/c3c-2ccc(Cl)c3)c1	-5.97455	528.94	C30H32Cl3NO	Lumefantrine
DB02300	O[C@H](/C=C/[C@@H](C)[C@@H]1[C@]2(C)[C@H](/C(=C/C=C/3\C(=C)[C@@H](O)C[C@H](O)C\3)/CCC2)CC1)C1CC1	-5.97084	412.605	C27H40O3	Calcipotriol
DB06209	Fc1c(C(C(=O)C2CC2)N2Cc3c(sc(OC(=O)C)c3)CC2)cccc1	-5.97007	373.441	C20H20FNO3S	Prasugrel
DB12978	Clc1cnc2[nH]cc(Cc3cnc(NCc4cnc(C(F)(F)F)cc4)cc3)c2c1	-5.97006	417.82	C20H15ClF3N5	Pexidartinib
DB01274	O=CNc1c(O)ccc([C@@H](O)CN[C@@H](Cc2ccc(OC)cc2)C)c1	-5.96728	344.405	C19H24N2O4	Arformoterol
DB01092	O([C@H]1[C@H](O)[C@H](O)[C@@H](O)[C@H](C)O1)[C@H]1C[C@@H](O)[C@@]2(CO)[C@@](O)(C1)CC[C@H]1[C@]3(O)[C@@](C)([C@@H](C4=CC(=O)OC4)CC3)C[C@@H](O)[C@H]21	-5.96543	584.653	C29H44O12	Ouabain
DB00450	Fc1ccc(C(=O)CCCN2CC=C(N3C(=O)Nc4c3cccc4)CC2)cc1	-5.96326	379.427	C22H22FN3O2	Droperidol
DB00820	O=C1N(C)CC(=O)N2[C@H](c3cc4OCOc4cc3)c3[nH]c4c(c3C[C@H]12)cccc4	-5.96138	389.404	C22H19N3O4	Tadalafil
DB08912	S(=O)(=O)(Nc1c(F)c(-c2c(-c3nc(N)ncc3)sc(C(C)(C)C)n2)ccc1)c1c(F)cccc1F	-5.9583	519.562	C23H20F3N5O2S2	Dabrafenib
DB00705	S(=O)(=O)(Nc1cc2c([nH]c(C(=O)N3CCN(c4c(NC(C)C)cccn4)CC3)c2)cc1)C	-5.95827	456.561	C22H28N6O3S	Delavirdine
DB09073	O=C(C)C=1C(=O)N(C2CCCC2)c2nc(Nc3ncc(N4CCNCC4)cc3)ncc2C=1C	-5.95378	447.533	C24H29N7O2	Palbociclib
DB09053	O=C(C=C)N1C[C@H](n2nc(-c3ccc(Oc4ccccc4)cc3)c3c(N)ncnc23)CCC1	-5.95377	440.507	C25H24N6O2	Ibrutinib
DB04575	O(c1cc2c([C@@H]3[C@H]([C@H]4[C@@](C)([C@](O)(C#C)CC4)CC3)CC2)cc1)C1CCCC1	-5.95363	364.52	C25H32O2	Quinestrol
DB00799	O=C(OCC)c1cnc(C#Cc2cc3C(C)(C)CCSc3cc2)cc1	-5.953	351.462	C21H21NO2S	Tazarotene
DB00254	O=C(N)C=1C(=O)[C@@]2(O)C(O)=C3C(=O)c4c(O)cccc4[C@H](C)[C@H]3[C@H](O)[C@H]2[C@H](N(C)C)C=1O	-5.95182	444.435	C22H24N2O8	Doxycycline
DB12867	Fc1ccc(C(=O)CCCN2CCC(n3c(O)nc4c3cccc4)CC2)cc1	-5.95174	381.451	C22H24FN3O2	Benperidol
DB01147	Clc1c(-c2c(C(=O)N[C@@H]3C(=O)N4[C@@H](C(=O)O)C(C)(C)S[C@H]34)c(C)on2)cccc1	-5.95024	435.881	C19H18ClN3O5S	Cloxacillin
DB01214	O=C(Oc1c(C)c(C)c(OCC(O)CNC(C)C)cc1C)C	-5.94863	309.401	C17H27NO4	Metipranolol
DB09291	FC(F)(F)c1cc([C@H](OC[C@]2(c3ccccc3)NC[C@]3(NC(=O)CC3)CC2)C)cc(C(F)(F)F)c1	-5.94747	500.485	C25H26F6N2O2	Rolapitant
DB11979	FC(F)(F)c1c(CN2C(=O)N(C[C@H](NCCCC(=O)O)c3ccccc3)C(=O)C(c3c(F)c(OC)ccc3)=C2C)c(F)ccc1	-5.944	631.6	C32H30F5N3O5	Elagolix
DB06237	Clc1c(OC)ccc(CNc2c(C(=O)NCc3ncccn3)cnc(N3[C@H](CO)CCC3)n2)c1	-5.94341	483.951	C23H26ClN7O3	Avanafil
DB09047	Fc1c(N2C[C@@H]3OCCN[C@H]3C2)c(C#N)c2N(C3CC3)C=C(C(=O)O)C(=O)c2c1	-5.94332	398.394	C20H19FN4O4	Finafloxacin
DB09351	O(CCc1ccc(OC[C@@H](O)CNC(C)C)cc1)CC1CC1	-5.94235	307.434	C18H29NO3	Levobetaxolol
DB05351	[S@@H0](=O)(Cc1c(C)c(OCC(F)(F)F)ccn1)c1[nH]c2c(n1)cccc2	-5.94208	369.36	C16H14F3N3O2S	Dexlansoprazole
DB01597	S(C[C@H](N)C(=O)O)CCCC/C=C(\NC(=O)[C@@H]1C(C)(C)C1)/C(=O)O	-5.93887	358.453	C16H26N2O5S	Cilastatin
DB11799	Fc1c(CNC(=O)C=2C(=O)C(O)=C3C(=O)N4[C@H](O[C@H]5C[C@@H]4CC5)CN3C=2)c(F)cc(F)c1	-5.93722	449.386	C21H18F3N3O5	Bictegravir
DB00246	Clc1c(CCN2CCN(c3nsc4c3cccc4)CC2)cc2c(NC(=O)C2)c1	-5.93649	412.936	C21H21ClN4OS	Ziprasidone
DB00542	O=C(OCC)[C@@H](N[C@@H]1C(=O)N(CC(=O)O)c2c(cccc2)CC1)CCc1ccccc1	-5.93625	424.49	C24H28N2O5	Benazepril
DB08820	O=C(Nc1c(C(C)(C)C)cc(C(C)(C)C)c(O)c1)C=1C(=O)c2c(NC=1)cccc2	-5.93065	392.491	C24H28N2O3	Ivacaftor
DB01129	[SH0](=O)(Cc1c(C)c(OCCCOC)ccn1)c1[nH]c2c(n1)cccc2	-5.92779	359.443	C18H21N3O3S	Rabeprazole
DB03247	P(=O)(OC[C@@H](O)[C@@H](O)[C@@H](O)CN1c2c(N=C3C(=O)NC(=O)N=C13)cc(C)c(C)c2)(O)O	-5.92374	456.344	C17H21N4O9P	Flavin mononucleotide
DB11677	O=C(OC(COC(=O)CCCCCC)COC(=O)CCCCCC)CCCCCC	-5.91842	428.61	C24H44O6	Triheptanoin
DB06608	FC(F)(F)c1cc(Oc2c(OC)cc(NC(CCCN)C)c3nc(OC)cc(C)c23)ccc1	-5.91278	463.501	C24H28F3N3O3	Tafenoquine
DB01410	O=C(OCC(=O)[C@]12[C@]3(C)[C@H]([C@H]4[C@H]([C@@H](O)C3)[C@]3(C)C(=CC(=O)C=C3)CC4)C[C@H]1O[C@@H](C1CCCCC1)O2)C(C)C	-5.90996	540.697	C32H44O7	Ciclesonide
DB01063	O=C(C)c1cc2N(CCCN3CCN(CCO)CC3)c3c(Sc2cc1)cccc3	-5.90914	411.56	C23H29N3O2S	Acetophenazine
DB00699	Brc1cc(C(=O)OC[C@H]2CN(C)[C@H]3[C@@](OC)(c4c5c(n(C)cc5C3)ccc4)C2)cnc1	-5.90654	484.386	C24H26BrN3O3	Nicergoline
DB00188	O=C(N[C@@H](CC(C)C)B(O)O)[C@@H](NC(=O)c1nccnc1)Cc1ccccc1	-5.90449	384.237	C19H25BN4O4	Bortezomib
DB08865	Clc1c([C@H](Oc2c(N)ncc(-c3cn(C4CCNCC4)nc3)c2)C)c(Cl)ccc1F	-5.90431	450.337	C21H22Cl2FN5O	Crizotinib
DB00373	O(C[C@@H](O)CNC(C)(C)C)c1c(N2CCOCC2)nsn1	-5.90011	316.42	C13H24N4O3S	Timolol
DB11978	O=C(N[C@H]1C[C@@H](N(C)CC1)c1[nH]c2c(n1)cccc2)Nc1ccc(C#N)cc1	-5.89781	374.448	C21H22N6O	Glasdegib
DB08916	Clc1c(F)ccc(Nc2ncnc3c2cc(NC(=O)/C=C/CN(C)C)c(O[C@@H]2COCC2)c3)c1	-5.89748	485.938	C24H25ClFN5O3	Afatinib
DB01061	O=C(N[C@@H]1C(=O)N2[C@@H](C(=O)O)C(C)(C)S[C@H]12)[C@H](NC(=O)N1C(=O)NCC1)c1ccccc1	-5.89741	461.492	C20H23N5O6S	Azlocillin
DB00679	S(C)c1cc2N(CCC3N(C)CCCC3)c3c(Sc2cc1)cccc3	-5.8963	370.575	C21H26N2S2	Thioridazine
DB11817	S(=O)(=O)(CC)N1CC(CC#N)(n2ncc(-c3ncnc4[nH]ccc34)c2)C1	-5.89494	371.42	C16H17N7O2S	Baricitinib
DB01224	O(CCO)CCN1CCN(C2=Nc3c(Sc4c2cccc4)cccc3)CC1	-5.89197	383.507	C21H25N3O2S	Quetiapine
DB01066	O=C(N[C@@H]1C(=O)N2C(C(=O)O)=C(/C=C\c3c(C)ncs3)CS[C@H]12)/C(=N\OC)/c1nc(N)sc1	-5.88989	506.578	C19H18N6O5S3	Cefditoren
DB06780	O=C(OCC(=O)[C@@H]1[C@]2(C)[C@H]([C@H]3[C@@H]([C@]4(C)C(=CC(=O)CC4)CC3)CC2)CC1)C	-5.88729	372.505	C23H32O4	Desoxycorticosterone acetate
DB11591	O=C(O)C(C)(C)c1ccc(CCN2CCC(c3n(CCOCC)c4c(n3)cccc4)CC2)cc1	-5.88722	463.622	C28H37N3O3	Bilastine
DB06144	Clc1cc2c(C3CCN(CCN4C(=O)NCC4)CC3)cn(-c3ccc(F)cc3)c2cc1	-5.88476	440.941	C24H26ClFN4O	Sertindole
DB00950	O=C(O)C(C)(C)c1ccc(C(O)CCCN2CCC(C(O)(c3ccccc3)c3ccccc3)CC2)cc1	-5.88409	501.656	C32H39NO4	Fexofenadine
DB01632	P(=O)(OP(=O)(O)O)(O[C@@H]1[C@H](O)[C@H](O)[C@@H](COP(=O)(O)O)O1)O	-5.88332	390.07	C5H13O14P3	5-O-phosphono-alpha-D-ribofuranosyl diphosphate
DB09101	Clc1c(F)c(Cc2c(OC)cc3N([C@@H](C(C)C)CO)C=C(C(=O)O)C(=O)c3c2)ccc1	-5.88239	447.884	C23H23ClFNO5	Elvitegravir
DB01413	O=C(N[C@@H]1C(=O)N2C(C(=O)[O-])=C(C[N+]3(C)CCCC3)CS[C@H]12)/C(=N\OC)/c1nc(N)sc1	-5.88141	480.561	C19H24N6O5S2	Cefepime
DB08941	O(C[C@H](N[C@@H]([C@@H](O)c1ccc(O)cc1)C)C)c1ccccc1	-5.88135	301.386	C18H23NO3	Isoxsuprine
DB05294	Brc1cc(F)c(Nc2ncnc3c2cc(OC)c(OCC2CCN(C)CC2)c3)cc1	-5.88102	475.354	C22H24BrFN4O2	Vandetanib
DB08903	Brc1cc2c(nc(OC)c([C@H]([C@@](O)(CCN(C)C)c3c4c(ccc3)cccc4)c3ccccc3)c2)cc1	-5.88054	555.505	C32H31BrN2O2	Bedaquiline
DB00535	O=C(N[C@@H]1C(=O)N2C(C(=O)O)=C(C=C)CS[C@H]12)/C(=N\O)/c1nc(N)sc1	-5.88018	395.414	C14H13N5O5S2	Cefdinir
DB00689	O=C(N[C@@H]1C(=O)N2C(C(=O)O)=C(COC(=O)C)CS[C@H]12)[C@H](N)c1ccccc1	-5.8763	405.425	C18H19N3O6S	Cephaloglycin
DB00275	O=C(O)c1n(Cc2ccc(-c3c(-c4[nH]nnn4)cccc3)cc2)c(CCC)nc1C(O)(C)C	-5.87433	446.502	C24H26N6O3	Olmesartan
DB08893	O=C(Nc1ccc(CCNC[C@H](O)c2ccccc2)cc1)Cc1nc(N)sc1	-5.86829	396.506	C21H24N4O2S	Mirabegron
DB00927	S(=O)(=O)(/N=C(/N)\CCSCc1nc(/N=C(\N)/N)sc1)N	-5.8674	337.445	C8H15N7O2S3	Famotidine
DB04834	O=C(O[C@H]1[C@@H]([N+]2(CC=C)CCCCC2)C[C@@H]2[C@]1(C)CC[C@@H]1[C@]3(C)[C@H](C[C@H](OC(=O)C)[C@@H](N4CCCCC4)C3)CC[C@@H]21)CC	-5.867	597.904	C37H61N2O4	Rapacuronium
DB12130	Fc1cc2[C@@H](C)Oc3c(N)ncc(-c4c(C#N)n(C)nc4CN(C)C(=O)c2cc1)c3	-5.8623	406.421	C21H19FN6O2	Lorlatinib
DB01591	O=C(O[C@@H]1C2CCN(C1)CC2)N1[C@@H](c2ccccc2)c2c(cccc2)CC1	-5.86039	362.473	C23H26N2O2	Solifenacin
DB01076	Fc1ccc(-c2n(CC[C@@H](O)C[C@@H](O)CC(=O)O)c(C(C)C)c(C(=O)Nc3ccccc3)c2-c2ccccc2)cc1	-5.86036	558.64	C33H35FN2O5	Atorvastatin
DB00637	Fc1ccc(Cn2c(NC3CCN(CCc4ccc(OC)cc4)CC3)nc3c2cccc3)cc1	-5.85892	458.57	C28H31FN4O	Astemizole
DB12954	O=C1C(/N=C/c2ccc(/C=N/C3C(=O)NOC3)cc2)CON1	-5.85665	302.29	C14H14N4O4	Terizidone
DB12401	Brc1ccc(C2(O)CCN(CCCC(=O)c3ccc(F)cc3)CC2)cc1	-5.85567	420.322	C21H23BrFNO2	Bromperidol
DB11642	Clc1ccc(CCCOCCCN2CCCCC2)cc1	-5.8512	295.85	C17H26ClNO	Pitolisant
DB06155	Clc1c(-n2c(c(C)c(C(=O)NN3CCCCC3)n2)-c2ccc(Cl)cc2)ccc(Cl)c1	-5.84698	463.787	C22H21Cl3N4O	Rimonabant
DB09081	O(C)C=1C(=O)C(CCCCCCCCCCCCO)=C(C)C(=O)C=1OC	-5.84656	366.498	C21H34O5	Idebenone
DB00846	F[C@@H]1C=2[C@@](C)([C@H]3[C@@H](O)C[C@]4(C)[C@]5(C(=O)CO)OC(C)(C)O[C@@H]5C[C@H]4[C@@H]3C1)CCC(=O)C=2	-5.8453	436.514	C24H33FO6	Flurandrenolide
DB01196	ClCCN(C(=O)Oc1cc2c([C@@H]3[C@H]([C@H]4[C@@](C)([C@@H](O)CC4)CC3)CC2)cc1)CCCl	-5.84406	440.403	C23H31Cl2NO3	Estramustine
DB00850	Clc1cc2N(CCCN3CCN(CCO)CC3)c3c(Sc2cc1)cccc3	-5.84216	403.969	C21H26ClN3OS	Perphenazine
DB00335	O=C(N)Cc1ccc(OCC(O)CNC(C)C)cc1	-5.84207	266.336	C14H22N2O3	Atenolol
DB14723	Fc1c([C@@H]2N(C3=Nc4c(NC(=O)N5C[C@@H](O)CC5)cnn4C=C3)CCC2)cc(F)cc1	-5.84082	428.444	C21H22F2N6O2	Larotrectinib
DB04898	O=C(OCC)CN[C@@H](C(=O)N1[C@H](C(=O)NCc2ccc(/C(=N/O)/N)cc2)CC1)C1CCCCC1	-5.8393	473.565	C24H35N5O5	Ximelagatran
DB00355	S(=O)(=O)([O-])N1[C@@H](C)[C@H](NC(=O)/C(=N\OC(C(=O)O)(C)C)/c2nc([NH3+])sc2)C1=O	-5.83813	435.433	C13H17N5O8S2	Aztreonam
DB04540	O[C@@H]1CC=2[C@@](C)([C@@H]3[C@H]([C@H]4[C@@](C)([C@@H]([C@@H](CCCC(C)C)C)CC4)CC3)CC=2)CC1	-5.8365	386.654	C27H46O	Cholesterol
DB13274	O([C@H]1[C@H](O)[C@@H](O[C@@H]2[C@H](O)[C@@H](NC)[C@](O)(C)CO2)[C@H](N)C[C@@H]1N)[C@@H]1[C@H](N)CC[C@@H](CNC)O1	-5.83157	463.576	C20H41N5O7	Micronomicin
DB00394	Cl[C@]12[C@@H](O)C[C@]3(C)[C@@](OC(=O)CC)(C(=O)COC(=O)CC)[C@@H](C)C[C@H]3[C@@H]1CCC=1[C@]2(C)C=CC(=O)C=1	-5.83018	521.042	C28H37ClO7	Beclomethasone dipropionate
DB06817	Fc1ccc(CNC(=O)C2=C(O)C(=O)N(C)C(C(NC(=O)c3oc(C)nn3)(C)C)=N2)cc1	-5.82487	444.416	C20H21FN6O5	Raltegravir
DB11633	Fc1c([C@](O)([C@@H](C)c2scc(-c3ccc(C#N)cc3)n2)Cn2ncnc2)cc(F)cc1	-5.82209	437.47	C22H17F2N5OS	Isavuconazole
DB00836	Clc1ccc(C2(O)CCN(CCC(C(=O)N(C)C)(c3ccccc3)c3ccccc3)CC2)cc1	-5.82054	477.038	C29H33ClN2O2	Loperamide
DB14075	O=C(NCNC(=O)NC1N(CO)C(=O)NC1=O)NC1N(CO)C(=O)NC1=O	-5.82011	388.297	C11H16N8O8	Imidurea
DB01240	O=C(O)CCC/C=C/1\O[C@@H]2[C@@H]([C@@H](/C=C/[C@@H](O)CCCCC)[C@H](O)C2)C\1	-5.81792	352.465	C20H32O5	Epoprostenol
DB09376	O=C(OCCNC(=O)C[n+]1ccccc1)CCCCCCCCCCC	-5.81572	363.521	C21H35N2O3	Lapyrium
DB01260	O=C(CO)[C@]12[C@]3(C)[C@H]([C@H]4[C@H]([C@@H](O)C3)[C@]3(C)C(=CC(=O)C=C3)CC4)C[C@H]1OC(C)(C)O2	-5.81511	416.507	C24H32O6	Desonide
DB14598	O=C([O-])CN(CC(=O)[O-])CCN(CC(=O)[O-])CC(=O)[O-]	-5.80676	374.268	C10H12CaN2Na2O8	Edetate calcium disodium anhydrous
DB00882	Cl/C(=C(/c1ccc(OCCN(CC)CC)cc1)\c1ccccc1)/c1ccccc1	-5.80143	405.96	C26H28ClNO	Clomifene
DB03756	O=C(O)CC/C=C\C/C=C\C/C=C\C/C=C\C/C=C\C/C=C\CC	-5.79716	328.488	C22H32O2	Doconexent
DB09488	O=C(O)/C=C/c1nc(/C(=C/CN2CCCC2)/c2ccc(C)cc2)ccc1	-5.79579	348.438	C22H24N2O2	Acrivastine
DB04224	O=C(O)CCCCCCC/C=C/CCCCCCCC	-5.79432	282.461	C18H34O2	Oleic Acid
DB04835	FC1(F)CCC(C(=O)N[C@@H](CCN2[C@H]3CC(n4c(C(C)C)nnc4C)C[C@@H]2CC3)c2ccccc2)CC1	-5.79045	513.666	C29H41F2N5O	Maraviroc
DB00577	O=C(OCCOCn1c2NC(N)=NC(=O)c2nc1)[C@@H](N)C(C)C	-5.78702	324.336	C13H20N6O4	Valaciclovir
DB01054	O=[N+]([O-])c1cc(C2C(C(=O)OCC)=C(C)NC(C)=C2C(=O)OC)ccc1	-5.78699	360.361	C18H20N2O6	Nitrendipine
DB00215	Fc1ccc(C2(CCCN(C)C)OCc3c2ccc(C#N)c3)cc1	-5.7848	324.392	C20H21FN2O	Citalopram
DB11943	Clc1c(N2CC(O)C2)c(F)cc2C(=O)C(C(=O)O)=CN(c3c(F)cc(F)c(N)n3)c12	-5.78421	440.76	C18H12ClF3N4O4	Delafloxacin
DB09267	O=C([O-])CN(CC(=O)[O-])c1c(C#N)c(CC(=O)[O-])c(C(=O)[O-])s1	-5.7839	513.49	C12H6N2O8SSr2	Strontium ranelate
DB09149	FCCOCCOCCOc1ncc(/C=C/c2ccc(NC)cc2)cc1	-5.7835	359.432	C20H25FN2O3	Florbetapir (18F)
DB11800	Clc1c(NC(=O)Nc2noc(C)c2)ccc(Oc2c3c(ncc2)cc(OC)c(OC)c3)c1	-5.7832	454.863	C22H19ClN4O5	Tivozanib
DB14627	O=C(Oc1ccc(C2(c3ccc(OC(=O)C)cc3)C(=O)Nc3c2cccc3)cc1)C	-5.78311	401.418	C24H19NO5	Oxyphenisatin acetate
DB09015	O=C(O)CC[C@@]1(O)[C@]2(C)[C@H]([C@H]3[C@@H]([C@]4(C)C(=CC(=O)CC4)C=C3)CC2)CC1	-5.78195	358.478	C22H30O4	Canrenoic acid
DB04826	N(Cc1sccc1)(c1ccccc1)C1CCN(C)CC1	-5.78059	286.435	C17H22N2S	Thenalidine
DB08828	Clc1c(C(=O)Nc2cc(c(Cl)cc2)-c2ncccc2)ccc(S(=O)(=O)C)c1	-5.77808	421.297	C19H14Cl2N2O3S	Vismodegib
DB13966	O=C(OC(C)C)CCCCCCCCCCCCC	-5.77664	270.451	C17H34O2	Isopropyl myristate
DB11622	O=C(O)CC[C@@H](C)[C@@H]1[C@@]2(C)C(=O)C[C@@H]3[C@]4(C)[C@H](CC(=O)[C@H]3[C@@H]2CC1)CC(=O)CC4	-5.77505	402.531	C24H34O5	Dehydrocholic acid
DB00680	O=C(OCC)Nc1cc2N(C(=O)CCN3CCOCC3)c3c(Sc2cc1)cccc3	-5.77161	427.517	C22H25N3O4S	Moricizine
DB00343	O=C(O[C@@H]1[C@H](c2ccc(OC)cc2)Sc2c(N(CCN(C)C)C1=O)cccc2)C	-5.77135	414.518	C22H26N2O4S	Diltiazem
DB00972	Clc1ccc(CC2=NN(C(=O)c3c2cccc3)C2CCN(C)CCC2)cc1	-5.76871	381.898	C22H24ClN3O	Azelastine
DB00872	O=C(Nc1ccc(C(=O)N2c3c(-c4nc(C)[nH]c4CC2)cccc3)cc1)c1c(-c2ccccc2)cccc1	-5.76857	498.574	C32H26N4O2	Conivaptan
DB09570	Clc1c(C(=O)NCC(=O)N[C@@H](CC(C)C)B(O)O)cc(Cl)cc1	-5.76749	361.03	C14H19BCl2N2O4	Ixazomib
DB12301	Clc1cc(OC=2C(=O)N(CC=3N(C)C(=O)NN=3)C=CC=2C(F)(F)F)cc(C#N)c1	-5.76468	425.749	C17H11ClF3N5O3	Doravirine
DB12161	O(C)c1c(OC)cc2c([C@H]3N(C[C@H](CC(C)C)C(=O)C3)CC2)c1	-5.76442	323.466	C19H27NO3	Deutetrabenazine
DB01416	O=C(N[C@@H]1C(=O)N2C(C(=O)O)=C(COC)CS[C@H]12)C(=NOC)c1nc(N)sc1	-5.75874	427.455	C15H17N5O6S2	Cefpodoxime
DB00768	O=C(O)Cc1cc2/C(=C\CCN(C)C)/c3c(cccc3)COc2cc1	-5.75872	337.412	C21H23NO3	Olopatadine
DB04842	Fc1ccc(C(CCCN2CCC3(N(c4ccccc4)CNC3=O)CC2)c2ccc(F)cc2)cc1	-5.75812	475.573	C29H31F2N3O	Fluspirilene
DB00921	O(C)[C@]12[C@@H]([C@](O)(C(C)(C)C)C)C[C@@]3([C@@H]4N(CC5CC5)CC[C@@]53[C@H]1Oc1c(O)ccc(c51)C4)CC2	-5.75718	467.64	C29H41NO4	Buprenorphine
DB01091	N(Cc1c2c(ccc1)cccc2)(Cc1ccc(C(C)(C)C)cc1)C	-5.75352	317.467	C23H27N	Butenafine
DB00176	FC(F)(F)c1ccc(/C(=N/OCCN)/CCCCOC)cc1	-5.75148	318.34	C15H21F3N2O2	Fluvoxamine
DB00873	ClCOC(=O)[C@]1(O)[C@]2(C)[C@H]([C@H]3[C@H]([C@@H](O)C2)[C@]2(C)C(=CC(=O)C=C2)CC3)CC1	-5.74828	394.889	C21H27ClO5	Loteprednol
DB00178	O=C(OCC)[C@@H](N[C@H](C(=O)N1[C@H](C(=O)O)C[C@H]2[C@@H]1CCC2)C)CCc1ccccc1	-5.74758	416.511	C23H32N2O5	Ramipril
DB00802	O=C(N(c1ccccc1)C1(COC)CCN(CCN2C(=O)N(CC)N=N2)CC1)CC	-5.74571	416.517	C21H32N6O3	Alfentanil
DB01120	S(=O)(=O)(NC(=O)NN1C[C@H]2[C@@H](C1)CCC2)c1ccc(C)cc1	-5.74485	323.41	C15H21N3O3S	Gliclazide
DB01137	Fc1c(N2CCN(C)CC2)c2OC[C@H](C)N3c2c(C(=O)C(C(=O)O)=C3)c1	-5.74302	361.367	C18H20FN3O4	Levofloxacin
DB01006	N#Cc1ccc(C(n2ncnc2)c2ccc(C#N)cc2)cc1	-5.74156	285.303	C17H11N5	Letrozole
DB00243	O=C(Nc1c(C)cccc1C)CN1CCN(CC(O)COc2c(OC)cccc2)CC1	-5.7407	427.536	C24H33N3O4	Ranolazine
DB12035	O=C(N)C=1C(=O)[C@@]2(O)C(O)=C3C(=O)c4c(O)ccc(CN(OC)C)c4C[C@H]3C[C@H]2[C@H](N(C)C)C=1O	-5.74014	487.509	C24H29N3O8	Sarecycline
DB00941	[N+](CCCCCC[N+](C)(C)C1c2c(-c3c1cccc3)cccc2)(C)(C)C1c2c(-c3c1cccc3)cccc2	-5.73922	502.745	C36H42N2	Hexafluronium
DB09061	Oc1c([C@H]2[C@H](C(=C)C)CCC(C)=C2)c(O)cc(CCCCC)c1	-5.73783	314.469	C21H30O2	Cannabidiol
DB00239	Clc1c(/C(=N/OCc2c(Cl)cc(Cl)cc2)/Cn2cncc2)ccc(Cl)c1	-5.73646	429.12	C18H13Cl4N3O	Oxiconazole
DB04908	FC(F)(F)c1cc(N2CCN(CCN3C(=O)Nc4c3cccc4)CC2)ccc1	-5.73572	390.402	C20H21F3N4O	Flibanserin
DB04845	O=C1[C@H](C)[C@@H](O)[C@@H](C)CCC[C@@]2(C)O[C@H]2C[C@@H](/C(=C/c2nc(C)sc2)/C)NC(=O)C[C@H](O)C1(C)C	-5.7354	506.7	C27H42N2O5S	Ixabepilone
DB00433	Clc1cc2N(CCCN3CCN(C)CC3)c3c(Sc2cc1)cccc3	-5.73433	373.943	C20H24ClN3S	Prochlorperazine
DB01608	OC1CCN(CCCN2c3c(Sc4c2cccc4)ccc(C#N)c3)CC1	-5.73383	365.492	C21H23N3OS	Periciazine
DB01128	S(=O)(=O)(CC(O)(C(=O)Nc1cc(C(F)(F)F)c(C#N)cc1)C)c1ccc(F)cc1	-5.72571	430.373	C18H14F4N2O4S	Bicalutamide
DB00708	O=C(N(c1ccccc1)C1(COC)CCN(CCc2sccc2)CC1)CC	-5.72448	386.551	C22H30N2O2S	Sufentanil
DB11632	Clc1[n+]([O-])c(C)c(Cl)c(C)c1-c1nc(-c2cc(O)c(O)c([N+](=O)[O-])c2)on1	-5.72381	413.17	C15H10Cl2N4O6	Opicapone
DB09123	O=C1C=C2C(=C3[C@H]([C@H]4[C@@](C)([C@](O)(CC#N)CC4)CC3)CC2)CC1	-5.72155	311.425	C20H25NO2	Dienogest
DB04861	Fc1cc2c(OC(C(O)CNCC(O)C3Oc4c(cc(F)cc4)CC3)CC2)cc1	-5.72025	405.435	C22H25F2NO4	Nebivolol
DB01062	O=C(OCC#CCN(CC)CC)C(O)(c1ccccc1)C1CCCCC1	-5.71976	357.486	C22H31NO3	Oxybutynin
DB00346	O=C(NCCCN(C)c1nc(N)c2c(n1)cc(OC)c(OC)c2)C1OCCC1	-5.71941	389.449	C19H27N5O4	Alfuzosin
DB00690	Clc1cc2C(c3c(F)cccc3)=NCC(=O)N(CCN(CC)CC)c2cc1	-5.71862	387.878	C21H23ClFN3O	Flurazepam
DB00899	O=C(OC)CCN1CCC(N(C(=O)CC)c2ccccc2)(C(=O)OC)CC1	-5.71651	376.447	C20H28N2O5	Remifentanil
DB04841	Fc1ccc(C(N2CCN(C/C=C/c3ccccc3)CC2)c2ccc(F)cc2)cc1	-5.71511	404.495	C26H26F2N2	Flunarizine
DB01098	S(=O)(=O)(N(C)c1nc(C(C)C)c(C=C[C@@H](O)C[C@@H](O)CC(=O)O)c(-c2ccc(F)cc2)n1)C	-5.71329	481.538	C22H28FN3O6S	Rosuvastatin
DB00580	S(=O)(=O)(N)c1ccc(-c2c(C)onc2-c2ccccc2)cc1	-5.71202	314.359	C16H14N2O3S	Valdecoxib
DB00912	O=C(N[C@@H](CC(C)C)c1c(N2CCCCC2)cccc1)Cc1cc(OCC)c(C(=O)O)cc1	-5.71143	452.586	C27H36N2O4	Repaglinide
DB09063	Clc1c(Nc2c(S(=O)(=O)C(C)C)cccc2)nc(Nc2c(OC(C)C)cc(c(C)c2)C2CCNCC2)nc1	-5.71095	558.14	C28H36ClN5O3S	Ceritinib
DB09236	O=C(OC(C)(C)C)/C=C/c1c(C2C(C(=O)OCC)=C(C)NC(C)=C2C(=O)OCC)cccc1	-5.71044	455.551	C26H33NO6	Lacidipine
DB06702	O=C(Oc1c([C@H](CCN(C(C)C)C(C)C)c2ccccc2)cc(CO)cc1)C(C)C	-5.70586	411.577	C26H37NO3	Fesoterodine
DB00641	O=C(O[C@@H]1[C@@H]2[C@@H](CC[C@H]3OC(=O)C[C@H](O)C3)[C@@H](C)C=CC2=C[C@H](C)C1)C(CC)(C)C	-5.70395	418.566	C25H38O5	Simvastatin
DB06403	O=C(O)[C@@H](Oc1nc(C)cc(C)n1)C(OC)(c1ccccc1)c1ccccc1	-5.70313	378.428	C22H22N2O4	Ambrisentan
DB12877	O=C1N(CCCN2CCN(C(c3ccccc3)c3ccccc3)CC2)c2c(N1)cccc2	-5.69871	426.564	C27H30N4O	Oxatomide
DB06814	OC(CNC(Cc1cc2OCOc2cc1)C)c1cc(O)c(O)cc1	-5.69703	331.368	C18H21NO5	Protokylol
DB00692	Oc1cc(N(CC2=NCCN2)c2ccc(C)cc2)ccc1	-5.69538	281.352	C17H19N3O	Phentolamine
DB00777	O=C(CC)c1cc2N(CC(N(C)C)C)c3c(Sc2cc1)cccc3	-5.69511	340.482	C20H24N2OS	Propiomazine
DB14881	O(C)c1c(CNCC[C@]2(c3ncccc3)CC3(OCC2)CCCC3)scc1	-5.69218	386.55	C22H30N2O2S	Oliceridine
DB01102	O[C@@H](CNCCCCc1ccc(O)cc1)c1cc(O)c(O)cc1	-5.68796	317.379	C18H23NO4	Arbutamine
DB00726	N(CC(CN1c2c(cccc2)CCc2c1cccc2)C)(C)C	-5.68768	294.434	C20H26N2	Trimipramine
DB13444	Ic1c(NC(=O)C)c(I)c(C(=O)NCCO)c(I)c1C(=O)O	-5.68517	643.942	C12H11I3N2O5	Ioxitalamic acid
DB01332	O=C(N[C@@H]1C(=O)N2C(C(=O)O)=CCS[C@H]12)/C(=N\OC)/c1nc(N)sc1	-5.68505	383.403	C13H13N5O5S2	Ceftizoxime
DB09300	O=C(OC1C[C@@H]2[N+](CCCC)(C)[C@@H]([C@H]3O[C@@H]23)C1)[C@H](CO)c1ccccc1	-5.68275	360.473	C21H30NO4	Butylscopolamine
DB00383	O=C(OCC=1N(C)CCCN=1)C(O)(c1ccccc1)C1CCCCC1	-5.68211	344.448	C20H28N2O3	Oxyphencyclimine
DB00276	S(=O)(=O)(Nc1cc(OC)c(Nc2c3c(nc4c2cccc4)cccc3)cc1)C	-5.67995	393.459	C21H19N3O3S	Amsacrine
DB09069	O(C)c1c(OC)c(CN2CCNCC2)ccc1OC	-5.67972	266.341	C14H22N2O3	Trimetazidine
DB01616	N(CCCc1ccccc1)(CCCc1ccccc1)CC	-5.67891	281.435	C20H27N	Alverine
DB11936	O=C(O)C(CCCCCC(O)CCCCCC(C(=O)O)(C)C)(C)C	-5.67499	344.492	C19H36O5	Bempedoic acid
DB11186	O=C(OCCOCCN(CC)CC)C1(c2ccccc2)CCCC1	-5.67468	333.472	C20H31NO3	Pentoxyverine
DB04817	S(=O)(=O)(O)CN(C)C=1C(=O)N(N(C)C=1C)c1ccccc1	-5.67461	311.36	C13H17N3O4S	Metamizole
DB06603	O=C(NO)/C=C/c1ccc(CNCCc2c(C)[nH]c3c2cccc3)cc1	-5.67368	349.434	C21H23N3O2	Panobinostat
DB00421	S(C(=O)C)[C@H]1[C@H]2[C@H]3[C@@](C)([C@@]4(OC(=O)CC4)CC3)CC[C@@H]2[C@]2(C)C(=CC(=O)CC2)C1	-5.67315	416.573	C24H32O4S	Spironolactone
DB00338	[SH0](=O)(Cc1c(C)c(OC)c(C)cn1)c1[nH]c2c(n1)ccc(OC)c2	-5.67118	345.416	C17H19N3O3S	Omeprazole
DB00962	O=C(N(CC)c1cc(C=2n3ncc(C#N)c3N=CC=2)ccc1)C	-5.6705	305.334	C17H15N5O	Zaleplon
DB11901	S=C1N(c2cc(C(F)(F)F)c(C#N)nc2)C(=O)C2(N1c1cc(F)c(C(=O)NC)cc1)CCC2	-5.66947	477.44	C21H15F4N5O2S	Apalutamide
DB01130	O=C(OCC)O[C@@]1(C(=O)COC(=O)CC)[C@]2(C)[C@H]([C@H]3[C@H]([C@@H](O)C2)[C@]2(C)C(=CC(=O)C=C2)CC3)CC1	-5.66316	488.577	C27H36O8	Prednicarbate
DB06820	Clc1c(C(SCc2ccc(Cl)cc2)Cn2cncc2)ccc(Cl)c1	-5.65977	397.74	C18H15Cl3N2S	Sulconazole
DB01409	O=C(OC1C[C@@H]2[N+](C)(C)[C@@H]([C@H]3O[C@@H]23)C1)C(O)(c1sccc1)c1sccc1	-5.65753	392.512	C19H22NO4S2	Tiotropium
DB06712	O=[N+]([O-])c1cc(C2C(C(=O)OC)=C(C#N)NC(C)=C2C(=O)OC(C)C)ccc1	-5.65619	385.371	C19H19N3O6	Nilvadipine
DB01452	O=C(O[C@@H]1[C@@H]2Oc3c(OC(=O)C)ccc4c3[C@@]32[C@H]([C@H](N(C)CC3)C4)C=C1)C	-5.65575	369.411	C21H23NO5	Diamorphine
DB09209	O(CCN1CCOCC1)c1c2O[C@H]3[C@@H](O)C=C[C@H]4[C@@H]5N(C)CC[C@]34c2c(cc1)C5	-5.65504	398.495	C23H30N2O4	Pholcodine
DB01146	O(C(c1ccccc1)c1ccccc1)C1CCN(C)CC1	-5.65391	281.392	C19H23NO	Diphenylpyraline
DB08965	O=C1N(C)[C@@H](C(C)C)C(=O)OC(C(C)C)C(=O)N(C)[C@@H](C(C)C)C(=O)OC(C(C)C)C(=O)N(C)[C@@H](C(C)C)C(=O)OC1C(C)C	-5.65334	639.82	C33H57N3O9	Fusafungine
DB13954	O=C(O[C@@H]1[C@]2(C)[C@H]([C@H]3[C@@H](c4c(cc(O)cc4)CC3)CC2)CC1)CCC1CCCC1	-5.65109	396.562	C26H36O3	Estradiol cypionate
DB08881	Clc1ccc(-c2cnc3[nH]cc(C(=O)c4c(F)c(NS(=O)(=O)CCC)ccc4F)c3c2)cc1	-5.65024	489.922	C23H18ClF2N3O3S	Vemurafenib
DB00490	O=C1N(CCCCN2CCN(c3ncccn3)CC2)C(=O)CC2(C1)CCCC2	-5.64836	385.503	C21H31N5O2	Buspirone
DB11712	Fc1c(NC(=O)C2(c3cc4OC(F)(F)Oc4cc3)CC2)cc2c(n(C[C@@H](O)CO)c(C(CO)(C)C)c2)c1	-5.6467	520.505	C26H27F3N2O6	Tezacaftor
DB00308	S(=O)(=O)(Nc1ccc(C(O)CCCN(CCCCCCC)CC)cc1)C	-5.64285	384.576	C20H36N2O3S	Ibutilide
DB00179	Oc1c(O)ccc(C[C@@H]([C@@H](Cc2cc(O)c(O)cc2)C)C)c1	-5.64219	302.365	C18H22O4	Masoprocol
DB14196	N(c1ccc(NC2CCCCC2)cc1)c1ccccc1	-5.64204	266.388	C18H22N2	N-Cyclohexyl-N'-phenyl-1,4-phenylenediamine
DB09078	Clc1c(NC(=O)NC2CC2)ccc(Oc2c3c(ncc2)cc(OC)c(C(=O)N)c3)c1	-5.6415	426.86	C21H19ClN4O4	Lenvatinib
DB01145	[SH0](=O)(O)CNc1ccc(S(=O)(=O)c2ccc(NC[SH0](=O)O)cc2)cc1	-5.63844	404.482	C14H16N2O6S3	Sulfoxone
DB00678	Clc1c(CO)n(Cc2ccc(-c3c(-c4n[nH]nn4)cccc3)cc2)c(CCCC)n1	-5.63805	422.911	C22H23ClN6O	Losartan
DB04953	Fc1ccc(CNc2cc(N)c(NC(=O)OCC)cc2)cc1	-5.63679	303.331	C16H18FN3O2	Ezogabine
DB04832	Brc1ccc(/C(=C/CN(C)C)/c2cnccc2)cc1	-5.62971	317.23	C16H17BrN2	Zimelidine
DB01359	O(C[C@@H](O)CNC(C)(C)C)c1c(C2CCCC2)cccc1	-5.62477	291.428	C18H29NO2	Penbutolol
DB11629	Clc1ccc(Cn2c3c(S(=O)(=O)C)cc(F)cc3c3c2[C@@H](CC(=O)O)CC3)cc1	-5.62393	435.89	C21H19ClFNO4S	Laropiprant
DB00218	Fc1c(N2C[C@H]3NCCC[C@H]3C2)c(OC)c2N(C3CC3)C=C(C(=O)O)C(=O)c2c1	-5.6218	401.431	C21H24FN3O4	Moxifloxacin
DB00146	OC(CCC[C@@H](C)[C@@H]1[C@]2(C)[C@H](/C(=C/C=C/3\C(=C)CC[C@H](O)C\3)/CCC2)CC1)(C)C	-5.62116	400.637	C27H44O2	Calcifediol
DB06213	O=C(NC)c1cn(-c2nc(N)c3ncn([C@H]4[C@H](O)[C@H](O)[C@@H](CO)O4)c3n2)nc1	-5.62109	390.354	C15H18N8O5	Regadenoson
DB06211	S(=O)(=O)(NC[C@H]1NC[C@@H](SC=2[C@H](C)[C@@H]3[C@@H]([C@H](O)C)C(=O)N3C=2C(=O)O)C1)N	-5.61962	420.504	C15H24N4O6S2	Doripenem
DB00735	N(C/C=C/c1ccccc1)(Cc1c2c(ccc1)cccc2)C	-5.6191	287.398	C21H21N	Naftifine
DB01219	O=[N+]([O-])c1ccc(-c2oc(/C=N/N3C(=O)NC(=O)C3)cc2)cc1	-5.61853	314.257	C14H10N4O5	Dantrolene
DB00309	O=C(OC)[C@@]1(c2c(OC)cc3N(C)[C@H]4[C@@](O)(C(=O)N)[C@H](O)[C@@]5(CC)[C@@H]6N(CC=C5)CC[C@]46c3c2)c2[nH]c3c(c2CCN2C[C@](O)(CC)C[C@@H](C1)C2)cccc3	-5.6184	753.941	C43H55N5O7	Vindesine
DB11757	O(C)c1c(OC)ccc(/C=C/c2n(C)c3C(=O)N(CC)C(=O)N(CC)c3n2)c1	-5.61839	384.436	C20H24N4O4	Istradefylline
DB06212	Clc1cc2[C@H](O)CCCN(C(=O)c3c(C)cc(NC(=O)c4c(C)cccc4)cc3)c2cc1	-5.61804	448.941	C26H25ClN2O3	Tolvaptan
DB01179	O(C)c1c(OC)cc([C@H]2[C@H]3C(=O)OC[C@@H]3[C@@H](O)c3c2cc2OCOc2c3)cc1OC	-5.61729	414.405	C22H22O8	Podofilox
DB06176	O=C1[C@H](C(C)C)NC(=O)/C(=C/C)/NC(=O)[C@@H]2NC(=O)[C@@H](C(C)C)NC(=O)C[C@H](O1)/C=C/CCSSC2	-5.61682	540.69	C24H36N4O6S2	Romidepsin
DB06614	O=C(N[C@@H](C(CC)CC)[C@@H]1[C@H](O)[C@@H](C(=O)O)C[C@H]1NC(=N)N)C	-5.61524	328.407	C15H28N4O4	Peramivir
DB00795	S(=O)(=O)(Nc1ncccc1)c1ccc(N=Nc2cc(C(=O)O)c(O)cc2)cc1	-5.61491	398.393	C18H14N4O5S	Sulfasalazine
DB09034	Clc1cc2nc(N3CCN(C(=O)c4c(-n5nccn5)ccc(C)c4)[C@H](C)CC3)oc2cc1	-5.61481	450.93	C23H23ClN6O2	Suvorexant
DB00578	O=C(O)C(C(=O)N[C@@H]1C(=O)N2[C@@H](C(=O)O)C(C)(C)S[C@H]12)c1ccccc1	-5.6148	378.4	C17H18N2O6S	Carbenicillin
DB11760	Fc1cc2C(=O)NN=C3[C@@H]([C@@H](c4ccc(F)cc4)Nc(c23)c1)c1n(C)ncn1	-5.61225	380.359	C19H14F2N6O	Talazoparib
DB11125	O(CCOc1ccc(C(CC(C)(C)C)(C)C)cc1)CC[N+](Cc1ccccc1)(C)C	-5.61106	412.637	C27H42NO2	Benzethonium
DB01394	O=C(NC1C=2C(c3c(OC)c(OC)c(OC)cc3CC1)=CC=C(OC)C(=O)C=2)C	-5.61088	399.437	C22H25NO6	Colchicine
DB01203	O(CC(O)CNC(C)(C)C)c1c2c(ccc1)C[C@@H](O)[C@@H](O)C2	-5.61049	309.401	C17H27NO4	Nadolol
DB01060	O=C(N[C@@H]1C(=O)N2[C@@H](C(=O)O)C(C)(C)S[C@H]12)[C@H](N)c1ccc(O)cc1	-5.6102	365.404	C16H19N3O5S	Amoxicillin
DB01624	Clc1cc2/C(=C\CCN3CCN(CCO)CC3)/c3c(Sc2cc1)cccc3	-5.6087	400.965	C22H25ClN2OS	Zuclopenthixol
DB00892	O=C(OCCN(CC)CC)c1cc(OCCCC)c(N)cc1	-5.60783	308.416	C17H28N2O3	Oxybuprocaine
DB00227	O=C(O[C@@H]1[C@@H]2[C@@H](CC[C@H]3OC(=O)C[C@H](O)C3)[C@@H](C)C=CC2=C[C@H](C)C1)[C@H](CC)C	-5.60776	404.54	C24H36O5	Lovastatin
DB00957	O=C(O[C@]1(C#C)[C@]2(CC)[C@H]([C@H]3[C@@H]([C@@H]4C(=C/C(=N/O)/CC4)CC3)CC2)CC1)C	-5.60508	369.497	C23H31NO3	Norgestimate
DB01501	O=C(O)C1(c2ccccc2)CCN(CCC(C#N)(c2ccccc2)c2ccccc2)CC1	-5.60499	424.534	C28H28N2O2	Difenoxin
DB14512	ClCC(=O)[C@@]1(OC(=O)c2occc2)[C@H](C)C[C@@H]2[C@]1(C)C[C@H](O)[C@]1(Cl)[C@]3(C)C(=CC(=O)C=C3)CC[C@@H]21	-5.60344	521.429	C27H30Cl2O6	Mometasone furoate
DB00487	Fc1c(N2CCN(C)CC2)cc2N(CC)C=C(C(=O)O)C(=O)c2c1	-5.60277	333.357	C17H20FN3O3	Pefloxacin
DB09080	O(C)c1ccc(CC(NC[C@H](O)c2c3OCC(=O)Nc3cc(O)c2)(C)C)cc1	-5.601	386.448	C21H26N2O5	Olodaterol
DB09097	S(=O)(=O)(N(CC)CC)N[C@@H]1CN(CCC)[C@H]2[C@H](C1)Cc1c(O)cccc1C2	-5.60083	395.56	C20H33N3O3S	Quinagolide
DB06769	ClCCN(CCCl)c1cc2nc(CCCC(=O)O)n(C)c2cc1	-5.59983	358.263	C16H21Cl2N3O2	Bendamustine
DB11073	C(CCCCCCCC)CCCCCCC[n+]1ccccc1	-5.59973	304.541	C21H38N	Cetylpyridinium
DB01048	OC[C@@H]1C=C[C@H](n2c3nc(N)nc(NC4CC4)c3nc2)C1	-5.59803	286.332	C14H18N6O	Abacavir
DB01246	N(CC(CN1c2c(Sc3c1cccc3)cccc2)C)(C)C	-5.59582	298.446	C18H22N2S	Alimemazine
DB00995	[Au-](S[C@H]1[C@H](OC(=O)C)[C@@H](OC(=O)C)[C@H](OC(=O)C)[C@@H](COC(=O)C)O1)[P+](CC)(CC)CC	-5.59453	678.48	C20H34AuO9PS	Auranofin
DB00271	Ic1c(NC(=O)C)c(I)c(C(=O)O)c(I)c1NC(=O)C	-5.59374	613.914	C11H9I3N2O4	Diatrizoate
DB00214	S(=O)(=O)(NC(=O)NC(C)C)c1c(Nc2cc(C)ccc2)ccnc1	-5.59331	348.42	C16H20N4O3S	Torasemide
DB11656	Clc1ccc(C(=O)NC(C(=O)O)CC=2c3c(NC(=O)C=2)cccc3)cc1	-5.5926	370.79	C19H15ClN2O4	Rebamipide
DB00731	O=C(O)[C@H](NC(=O)C1CCC(C(C)C)CC1)Cc1ccccc1	-5.59112	317.429	C19H27NO3	Nateglinide
DB04794	C(n1cncc1)(c1ccc(-c2ccccc2)cc1)c1ccccc1	-5.58987	310.392	C22H18N2	Bifonazole
DB06626	S(c1c(C(=O)NC)cccc1)c1cc2[nH]nc(/C=C/c3ncccc3)c2cc1	-5.58913	386.47	C22H18N4OS	Axitinib
DB13279	O=C(OCC)COc1cc2OC(=O)C(CCN(CC)CC)=C(C)c2cc1	-5.58612	361.438	C20H27NO5	Carbocromen
DB12404	Brc1cc2C(c3ncccc3)=N[C@@H](CCC(=O)OC)c3n(c(C)cn3)-c2cc1	-5.58565	439.313	C21H19BrN4O2	Remimazolam
DB04938	ClCC/C(=C(/c1ccc(OCCO)cc1)\c1ccccc1)/c1ccccc1	-5.58349	378.891	C24H23ClO2	Ospemifene
DB06751	O(CC)c1c(OCC)ccc(/C=C/2\NCCc3c\2cc(OCC)c(OCC)c3)c1	-5.58278	397.507	C24H31NO4	Drotaverine
DB00438	O(/N=C(\C(=O)N[C@@H]1C(=O)N2C(C(=O)[O-])=C(C[n+]3ccccc3)CS[C@H]12)/c1nc(N)sc1)C(C(=O)O)(C)C	-5.58174	546.576	C22H22N6O7S2	Ceftazidime
DB00477	Clc1cc2N(CCCN(C)C)c3c(Sc2cc1)cccc3	-5.58081	318.864	C17H19ClN2S	Chlorpromazine
DB00918	S(=O)(=O)(Cc1cc2c(CCN(C)C)c[nH]c2cc1)N1CCCC1	-5.57842	335.464	C17H25N3O2S	Almotriptan
DB14845	O=C(Nc1nn2C(c3ccc(CN4CCS(=O)(=O)CC4)cc3)=CC=Cc2n1)C1CC1	-5.57583	425.51	C21H23N5O3S	Filgotinib
DB00264	O(CCc1ccc(OCC(O)CNC(C)C)cc1)C	-5.57501	267.364	C15H25NO3	Metoprolol
DB11594	O(CC[N+](CCCCCCCCCCCC)(C)C)c1ccccc1	-5.57357	334.567	C22H40NO	Domiphen
DB08907	Fc1ccc(-c2sc(Cc3c(C)ccc([C@H]4[C@H](O)[C@@H](O)[C@H](O)[C@@H](CO)O4)c3)cc2)cc1	-5.57349	444.516	C24H25FO5S	Canagliflozin
DB09089	O=C(OCC(N(C)C)(CC)c1ccccc1)c1cc(OC)c(OC)c(OC)c1	-5.57257	387.476	C22H29NO5	Trimebutine
DB09054	Fc1c2C(=O)N(c3ccccc3)C([C@@H](Nc3ncnc4[nH]cnc34)CC)=Nc2ccc1	-5.57125	415.432	C22H18FN7O	Idelalisib
DB01150	O=C(N[C@@H]1C(=O)N2C(C(=O)O)=C(/C=C/C)CS[C@H]12)[C@H](N)c1ccc(O)cc1	-5.57006	389.426	C18H19N3O5S	Cefprozil
DB08958	NC1(C)CN(CC(CCCC)CC)CN(CC(CCCC)CC)C1	-5.5675	339.602	C21H45N3	Hexetidine
DB01013	ClCC(=O)[C@@]1(OC(=O)CC)[C@@H](C)C[C@@H]2[C@]1(C)C[C@H](O)[C@]1(F)[C@]3(C)C(=CC(=O)C=C3)CC[C@@H]21	-5.56598	466.97	C25H32ClFO5	Clobetasol propionate
DB09496	O=C(OCC(CCCC)CC)/C=C/c1ccc(OC)cc1	-5.56523	290.397	C18H26O3	Octinoxate
DB00906	O=C(O)[C@H]1CN(CC/C=C(\c2c(C)ccs2)/c2c(C)ccs2)CCC1	-5.56091	375.548	C20H25NO2S2	Tiagabine
DB00143	SC[C@H](/N=C(\O)/CC[C@H](N)C(=O)O)C(O)=NCC(=O)O	-5.56075	307.323	C10H17N3O6S	Glutathione
DB06217	O(CCc1cc(OC)c(OC)cc1)[C@H]1[C@H](N2C[C@H](O)CC2)CCCC1	-5.55684	349.471	C20H31NO4	Vernakalant
DB13532	Clc1c(S(=O)(=O)N)cc2S(=O)(=O)NC(CC3CCCC3)Nc2c1	-5.55545	379.87	C13H18ClN3O4S2	Cyclopenthiazide
DB00470	Oc1c2[C@H]3[C@H](C(C)(C)Oc2cc(CCCCC)c1)CCC(C)=C3	-5.55349	314.462	C21H30O2	Dronabinol
DB00902	C(N1c2c(Sc3c1cccc3)cccc2)C1CN(C)CC1	-5.55171	296.43	C18H20N2S	Methdilazine
DB00833	ClC1=C(C(=O)O)N2C(=O)[C@@H](NC(=O)[C@H](N)c3ccccc3)[C@H]2SC1	-5.55048	367.807	C15H14ClN3O4S	Cefaclor
DB00247	O=C(NC(CO)CC)[C@@H]1C=C2[C@H](N(C)C1)Cc1c3c(n(C)c1)cccc23	-5.54985	353.458	C21H27N3O2	Methysergide
DB11577	S(=O)(=O)(O)c1cc2C(=O)/C(=C\3/C(=O)c4c(N/3)ccc(S(=O)(=O)O)c4)/Nc2cc1	-5.54649	422.389	C16H10N2O8S2	Indigotindisulfonic acid
DB09076	O(CC[N+]12CCC(C(O)(c3ccccc3)c3ccccc3)(CC1)CC2)Cc1ccccc1	-5.54584	428.595	C29H34NO2	Umeclidinium
DB13657	O=C(Oc1c(C(=O)Oc2ccc(NC(=O)C)cc2)cccc1)C	-5.54465	313.309	C17H15NO5	Benorilate
DB14753	Oc1c(/C=C/c2ccc(C(=N)N)cc2)ccc(C(=N)N)c1	-5.54402	280.331	C16H16N4O	Hydroxystilbamidine
DB01586	O=C(O)CC[C@@H](C)[C@@H]1[C@]2(C)[C@H]([C@@H]3[C@@H](O)C[C@H]4[C@@](C)([C@H]3CC2)CC[C@@H](O)C4)CC1	-5.54254	392.572	C24H40O4	Ursodeoxycholic acid
DB14643	O=C(O[C@@]1(C(=O)COC(=O)C)[C@]2(C)[C@H]([C@H]3[C@H]([C@@H](O)C2)[C@]2(C)C([C@@H](C)C3)=CC(=O)C=C2)CC1)CC	-5.54167	472.578	C27H36O7	Methylprednisolone aceponate
DB13953	O=C(Oc1cc2c([C@@H]3[C@H]([C@H]4[C@@](C)([C@@H](O)CC4)CC3)CC2)cc1)c1ccccc1	-5.53948	376.488	C25H28O3	Estradiol benzoate
DB05039	O=C1Nc2c(O)ccc([C@@H](O)CNC3Cc4c(cc(CC)c(CC)c4)C3)c2C=C1	-5.53887	392.491	C24H28N2O3	Indacaterol
DB00192	O=C(N)C1(CCCNC(C)C)c2c(-c3c1cccc3)cccc2	-5.5385	308.417	C20H24N2O	Indecainide
DB00887	S(=O)(=O)(N)c1c(Oc2ccccc2)c(NCCCC)cc(C(=O)O)c1	-5.53752	364.416	C17H20N2O5S	Bumetanide
DB00940	O=C(OCC[N+](CC)(CC)C)C1c2c(Oc3c1cccc3)cccc2	-5.53649	340.436	C21H26NO3	Methantheline
DB06654	Fc1cc(COc2ccc(CN[C@H](C(=O)N)C)cc2)ccc1	-5.53647	302.349	C17H19FN2O2	Safinamide
DB00805	N(CCN1CCOCC1)c1c(C)cc(-c2ccccc2)nn1	-5.53639	298.383	C17H22N4O	Minaprine
DB01118	Ic1c(OCCN(CC)CC)c(I)cc(C(=O)c2c(CCCC)oc3c2cccc3)c1	-5.53267	645.312	C25H29I2NO3	Amiodarone
DB01603	O=C(O)[C@H]1C(C)(C)S[C@@H]2[C@H](NC(=O)c3c(OC)cccc3OC)C(=O)N12	-5.53217	380.415	C17H20N2O6S	Meticillin
DB04822	O=C(OCCOCCN(CC)CC)C(CC)(CC)c1ccccc1	-5.53188	335.481	C20H33NO3	Oxeladin
DB01340	O=C(OCC)[C@@H](N[C@@H]1C(=O)N2[C@H](C(=O)O)CCCN2CCC1)CCc1ccccc1	-5.53138	417.499	C22H31N3O5	Cilazapril
DB00876	O=C(O)/C(=C/c1n(Cc2ccc(C(=O)O)cc2)c(CCCC)nc1)/Cc1sccc1	-5.52906	424.513	C23H24N2O4S	Eprosartan
DB00283	Clc1ccc([C@@](OCC[C@@H]2N(C)CCC2)(C)c2ccccc2)cc1	-5.52887	343.89	C21H26ClNO	Clemastine
DB01418	O=[N+]([O-])c1ccc(C(CC(=O)C)C=2C(=O)Oc3c(C=2O)cccc3)cc1	-5.52618	353.325	C19H15NO6	Acenocoumarol
DB01588	Clc1cc2C(c3ccccc3)=NCC(=O)N(CC3CC3)c2cc1	-5.52565	324.804	C19H17ClN2O	Prazepam
DB01023	Clc1c(Cl)cccc1C1C(C(=O)OCC)=C(C)NC(C)=C1C(=O)OC	-5.52239	384.254	C18H19Cl2NO4	Felodipine
DB09477	O=C(O)[C@@H](N[C@H](C(=O)N1[C@H](C(=O)O)CCC1)C)CCc1ccccc1	-5.51932	348.394	C18H24N2O5	Enalaprilat
DB06816	N(C)(C)c1cc2c([n+](C)c(C=Cc3c(C)n(c(C)c3)-c3ccccc3)cc2)cc1	-5.51816	382.53	C26H28N3	Pyrvinium
DB01194	S(=O)(=O)(N)c1sc2S(=O)(=O)N(CCCOC)C[C@H](NCC)c2c1	-5.51586	383.507	C12H21N3O5S3	Brinzolamide
DB09268	S(=O)(=O)(Oc1ccc(C(c2ncccc2)c2ccc(OS(=O)(=O)O)cc2)cc1)O	-5.51512	437.44	C18H15NO8S2	Picosulfuric acid
DB04839	ClC=1C=2[C@](C)([C@@H]3[C@H](C(=O)C=2)C3)[C@@H]2[C@H]([C@H]3[C@@](C)([C@@](OC(=O)C)(C(=O)C)CC3)CC2)C=1	-5.51226	416.938	C24H29ClO4	Cyproterone acetate
DB01161	Clc1c(C(=O)OCCN(CC)CC)ccc(N)c1	-5.51212	270.755	C13H19ClN2O2	Chloroprocaine
DB00571	O(CC(O)CNC(C)C)c1c2c(ccc1)cccc2	-5.51182	259.343	C16H21NO2	Propranolol
DB01430	Fc1ccc(C(N2CCN(c3nc(NCC=C)nc(NCC=C)n3)CC2)c2ccc(F)cc2)cc1	-5.51021	477.552	C26H29F2N7	Almitrine
DB11732	Fc1c(C(=O)Nc2nc(C(=O)C3CCN(C)CC3)ccc2)c(F)cc(F)c1	-5.50785	377.367	C19H18F3N3O2	Lasmiditan
DB04209	Nc1c2c([n+](CCCCCCCCCC[n+]3c(C)cc(N)c4c3cccc4)c(C)c1)cccc2	-5.50713	456.665	C30H40N4	Dequalinium
DB15477	O=C1c2c(O)cc(CO)cc2C([C@H]2[C@H](O)[C@@H](O)[C@H](O)[C@@H](CO)O2)c2c1c(O)ccc2	-5.50572	418.398	C21H22O9	Alloin
DB00213	[SH0](=O)(Cc1c(OC)c(OC)ccn1)c1[nH]c2c(n1)ccc(OC(F)F)c2	-5.50552	383.37	C16H15F2N3O4S	Pantoprazole
DB12523	Fc1ccc(Cn2c(N3CCC(N(C)C4=NC=CC(=O)N4)CC3)nc3c2cccc3)cc1	-5.50418	432.503	C24H25FN6O	Mizolastine
DB01237	Brc1ccc(C(OCCN(C)C)c2ccccc2)cc1	-5.50154	334.251	C17H20BrNO	Bromodiphenhydramine
DB01598	S(CC/N=C/N)C1=C(C(=O)O)N2C(=O)[C@H]([C@H](O)C)[C@H]2C1	-5.49819	299.346	C12H17N3O4S	Imipenem
DB01117	Clc1ccc(C2CCC(C3=C(O)C(=O)c4c(C3=O)cccc4)CC2)cc1	-5.49657	366.837	C22H19ClO3	Atovaquone
DB00747	O=C(OC1C[C@@H]2N(C)[C@@H]([C@H]3O[C@@H]23)C1)[C@H](CO)c1ccccc1	-5.49649	303.353	C17H21NO4	Scopolamine
DB01415	O=C(N[C@@H]1C(=O)N2C(C(=O)O)=CCS[C@H]12)/C(=C\CC(=O)O)/c1nc(N)sc1	-5.49624	410.425	C15H14N4O6S2	Ceftibuten
DB00285	O(C)c1ccc(C(CN(C)C)C2(O)CCCCC2)cc1	-5.49437	277.402	C17H27NO2	Venlafaxine
DB14195	N(C(C)C)c1ccc(Nc2ccccc2)cc1	-5.49219	226.323	C15H18N2	4-(Isopropylamino)diphenylamine
DB11994	O=C(Oc1c2C(=O)c3c(OC(=O)C)cccc3C(=O)c2cc(C(=O)O)c1)C	-5.4913	368.297	C19H12O8	Diacerein
DB11089	S(=O)(=O)(O)C(C(=O)OCC(CCCC)CC)CC(=O)OCC(CCCC)CC	-5.49038	422.577	C20H38O7S	Docusate
DB00715	Fc1ccc([C@H]2[C@H](COc3cc4OCOc4cc3)CNCC2)cc1	-5.48943	329.365	C19H20FNO3	Paroxetine
DB00865	N([C@H](Cc1ccccc1)C)(Cc1ccccc1)C	-5.4878	239.355	C17H21N	Benzphetamine
DB09421	O=C([C@@H](NC(=O)[C@H]1NC(=O)CC1)Cc1[nH]cnc1)N1[C@H](C(=O)N)CCC1	-5.48627	362.384	C16H22N6O4	Protirelin
DB14083	O(CC1OC1)c1ccc(C(C)(C)c2ccc(OCC3OC3)cc2)cc1	-5.48578	340.413	C21H24O4	Bisphenol A diglycidyl ether
DB00152	OCCc1c(C)[n+](Cc2c(N)nc(C)nc2)cs1	-5.4807	265.355	C12H17N4OS	Thiamine
DB01155	Fc1c(N2C/C(=N\OC)/C(CN)C2)nc2N(C3CC3)C=C(C(=O)O)C(=O)c2c1	-5.48059	389.381	C18H20FN5O4	Gemifloxacin
DB00429	O=C(O)CCC/C=C\C[C@@H]1[C@@H](/C=C/[C@@](O)(CCCCC)C)[C@H](O)C[C@@H]1O	-5.48026	489.65	C25H47NO8	Carboprost tromethamine
DB12107	O=C(O)C[C@H]1OB(O)[C@@H](NC(=O)Cc2sccc2)CC1	-5.47728	297.13	C12H16BNO5S	Vaborbactam
DB00813	O=C(N(c1ccccc1)C1CCN(CCc2ccccc2)CC1)CC	-5.47674	336.47	C22H28N2O	Fentanyl
DB00647	O=C(O[C@]([C@@H](CN(C)C)C)(Cc1ccccc1)c1ccccc1)CC	-5.47664	339.471	C22H29NO2	Dextropropoxyphene
DB01029	O=C1N(Cc2ccc(-c3c(-c4n[nH]nn4)cccc3)cc2)C(CCCC)=NC21CCCC2	-5.47385	428.529	C25H28N6O	Irbesartan
DB13288	O=C(NC12CC3CC(C1)CC(C2)C3)COCCN(C)C	-5.47284	280.412	C16H28N2O2	Tromantadine
DB12728	C(C)(C)(C)c1ccc(CC(CN2CCCCC2)C)cc1	-5.4723	273.464	C19H31N	Fenpropidin
DB00543	Clc1cc2C(N3CCNCC3)=Nc3c(Oc2cc1)cccc3	-5.47134	313.781	C17H16ClN3O	Amoxapine
DB01148	O=C(OCCN1CCCCC1)c1c2OC(c3ccccc3)=C(C)C(=O)c2ccc1	-5.46994	391.46	C24H25NO4	Flavoxate
DB00270	O=C(OC(C)C)C1=C(C)NC(C)=C(C(=O)OC)C1c1c2nonc2ccc1	-5.46801	371.387	C19H21N3O5	Isradipine
DB01039	Clc1ccc(C(=O)c2ccc(OC(C(=O)OC(C)C)(C)C)cc2)cc1	-5.46646	360.831	C20H21ClO4	Fenofibrate
DB00896	O=C(CC)[C@@]1(C)[C@H](C)C[C@@H]2[C@]1(C)C[C@H](O)[C@@H]1[C@]3(C)C(=CC(=O)C=C3)CC[C@@H]21	-5.4649	370.533	C24H34O3	Rimexolone
DB00741	O=C(CO)[C@]1(O)[C@]2(C)[C@H]([C@H]3[C@H]([C@@H](O)C2)[C@]2(C)C(=CC(=O)CC2)CC3)CC1	-5.46423	362.46	C21H30O5	Hydrocortisone
DB00942	OC(CCN1CCCCC1)(c1ccccc1)C1CCCC1	-5.46344	287.44	C19H29NO	Cycrimine
DB01132	O(CCc1ncc(CC)cc1)c1ccc(CC2C(=O)NC(=O)S2)cc1	-5.46279	356.439	C19H20N2O3S	Pioglitazone
DB01095	Fc1ccc(-c2c(/C=C/[C@H](O)C[C@H](O)CC(=O)O)n(C(C)C)c3c2cccc3)cc1	-5.46039	411.466	C24H26FNO4	Fluvastatin
DB11793	O=C(N)c1c2nn(-c3ccc([C@H]4CNCCC4)cc3)cc2ccc1	-5.45687	320.396	C19H20N4O	Niraparib
DB00162	OC/C=C(/C=C/C=C(/C=C/C=1C(C)(C)CCCC=1C)\C)\C	-5.45665	286.452	C20H30O	Vitamin A
DB14543	O=C(O[C@@]1(C(=O)COC(=O)CC)[C@]2(C)[C@H]([C@H]3[C@H]([C@@H](O)C2)[C@]2(C)C(=CC(=O)CC2)CC3)CC1)CCC	-5.45607	488.613	C28H40O7	Hydrocortisone probutate
DB02703	O=C(O)/C(/CC/C=C(\C)/C)=C/1\[C@@H](OC(=O)C)C[C@]2(C)[C@]3(C)[C@@H]([C@H](O)C[C@@H]\12)[C@]1(C)[C@H]([C@H](C)[C@H](O)CC1)CC3	-5.4555	516.709	C31H48O6	Fusidic acid
DB01611	Clc1cc2nccc(NC(CCCN(CCO)CC)C)c2cc1	-5.45403	335.872	C18H26ClN3O	Hydroxychloroquine
DB00507	O=[N+]([O-])c1sc(NC(=O)c2c(OC(=O)C)cccc2)nc1	-5.44758	307.282	C12H9N3O5S	Nitazoxanide
DB11260	O=C(O[C@H]1C(=C)CC[C@@H]2C(C)(C)[C@@H]2/C=C(\C)/C(=O)[C@]2(OC(=O)C)[C@@H]1[C@@H](OC(=O)c1ccccc1)[C@@H](C)C2)C	-5.44687	522.638	C31H38O7	Diacetyl benzoyl lathyrol
DB13246	N1(C2C3CCN(C2)CC3)c2c(cccc2)CCc2c1cccc2	-5.44646	304.437	C21H24N2	Quinupramine
DB00728	O=C(O[C@H]1[C@@H]([N+]2(CC=C)CCCC2)C[C@@H]2[C@]1(C)CC[C@@H]1[C@]3(C)[C@H](C[C@H](O)[C@@H](N4CCOCC4)C3)CC[C@@H]21)C	-5.44503	529.774	C32H53N2O4	Rocuronium
DB13153	O[C@](CC/C=C(\C)/C)(C)[C@@H]1CC=C(C)CC1	-5.43889	222.372	C15H26O	Levomenol
DB01138	[SH0](=O)(CCC1C(=O)N(N(c2ccccc2)C1=O)c1ccccc1)c1ccccc1	-5.43642	404.482	C23H20N2O3S	Sulfinpyrazone
DB06230	Oc1c2O[C@H]3C(=C)CC[C@@]4(O)[C@@H]5N(CC6CC6)CC[C@]34c2c(cc1)C5	-5.43604	339.435	C21H25NO3	Nalmefene
DB01320	P(=O)(OCN1C(=O)C(c2ccccc2)(c2ccccc2)NC1=O)(O)O	-5.43588	362.274	C16H15N2O6P	Fosphenytoin
DB00588	S(C(=O)[C@@]1(OC(=O)CC)[C@H](C)C[C@@H]2[C@]1(C)C[C@H](O)[C@]1(F)[C@]3(C)C([C@@H](F)C[C@@H]21)=CC(=O)C=C3)CF	-5.43517	500.571	C25H31F3O5S	Fluticasone propionate
DB14657	F[C@@H]1C=2[C@@](C)([C@H]3[C@@H](O)C[C@]4(C)[C@@](O)(C(=O)COC(=O)C)[C@H](C)C[C@H]4[C@@H]3C1)C=CC(=O)C=2	-5.43127	434.504	C24H31FO6	Paramethasone acetate
DB00521	O(CC(O)CNC(C)(C)C)c1c2c(NC(=O)CC2)ccc1	-5.43056	292.373	C16H24N2O3	Carteolol
DB09495	O=C(CC(=O)c1ccc(C(C)(C)C)cc1)c1ccc(OC)cc1	-5.43015	310.393	C20H22O3	Avobenzone
DB04820	O=C(NCc1ccccc1)CCNNC(=O)c1ccncc1	-5.42949	298.34	C16H18N4O2	Nialamide
DB11155	Clc1c(Cl)ccc(NC(=O)Nc2ccc(Cl)cc2)c1	-5.42929	315.58	C13H9Cl3N2O	Triclocarban
DB11952	Clc1c2C(=O)N(c3ccccc3)C([C@@H](Nc3ncnc4[nH]cnc34)C)=Cc2ccc1	-5.42831	416.87	C22H17ClN6O	Duvelisib
DB11207	O=C(OCCC(C)C)/C=C/c1ccc(OC)cc1	-5.42817	248.322	C15H20O3	Amiloxate
DB01217	N#CC(C)(C)c1cc(C(C#N)(C)C)cc(Cn2ncnc2)c1	-5.42762	293.366	C17H19N5	Anastrozole
DB09056	C(CC)(C)(C)c1ccc(CC(CN2C[C@@H](C)O[C@@H](C)C2)C)cc1	-5.42761	317.517	C21H35NO	Amorolfine
DB00291	ClCCN(CCCl)c1ccc(CCCC(=O)O)cc1	-5.42619	304.212	C14H19Cl2NO2	Chlorambucil
DB00340	C(C1c2c(Sc3c1cccc3)cccc2)C1CN(C)CCC1	-5.42607	309.468	C20H23NS	Metixene
DB14174	S(SC(=S)N1CCCCC1)C(=S)N1CCCCC1	-5.42597	320.55	C12H20N2S4	Dipentamethylenethiuram disulfide
DB11678	S(=O)(=O)(OC[C@H](O)[C@@H](O)COS(=O)(=O)C)C	-5.42519	278.29	C6H14O8S2	Treosulfan
DB12825	S(CC(=O)O[C@H]1[C@]2(C)C(C)CC[C@]3([C@@H](C)[C@H](O)[C@@](C=C)(C)C1)[C@H]2C(=O)CC3)[C@H]1[C@H](O)C[C@H](N)CC1	-5.42474	507.73	C28H45NO5S	Lefamulin
DB01100	Fc1ccc(C(CCCN2CCC(N3C(=O)Nc4c3cccc4)CC2)c2ccc(F)cc2)cc1	-5.42439	461.546	C28H29F2N3O	Pimozide
DB00439	Fc1ccc(-c2c(/C=C/[C@@H](O)C[C@@H](O)CC(=O)O)c(C(C)C)nc(C(C)C)c2COC)cc1	-5.4238	459.55	C26H34FNO5	Cerivastatin
DB08936	Clc1ccc(C(N2CCN(C)CC2)c2ccccc2)cc1	-5.41956	300.826	C18H21ClN2	Chlorcyclizine
DB12473	O=S1(=O)NCN(CN2CNS(=O)(=O)CC2)CC1	-5.41563	284.35	C7H16N4O4S2	Taurolidine
DB14033	S(=O)(=O)(N(C(=O)C)c1c(C)c(C)no1)c1ccc(N)cc1	-5.41467	309.34	C13H15N3O4S	Acetyl sulfisoxazole
DB01058	O=C(N1CC(=O)N2C(c3c(cccc3)CC2)C1)C1CCCCC1	-5.41367	312.406	C19H24N2O2	Praziquantel
DB13956	O=C(O[C@@H]1[C@]2(C)[C@H]([C@H]3[C@@H](c4c(cc(O)cc4)CC3)CC2)CC1)CCCC	-5.41344	356.498	C23H32O3	Estradiol valerate
DB00589	O=C(N(CC)CC)N[C@H]1C=C2[C@H](N(C)C1)Cc1c3c([nH]c1)cccc23	-5.4127	338.447	C20H26N4O	Lisuride
DB01168	O=C(NC(C)C)c1ccc(CNNC)cc1	-5.41256	221.299	C12H19N3O	Procarbazine
DB00393	O=[N+]([O-])c1cc(C2C(C(=O)OC(C)C)=C(C)NC(C)=C2C(=O)OCCOC)ccc1	-5.41151	418.44	C21H26N2O7	Nimodipine
DB00567	O=C(N[C@@H]1C(=O)N2C(C(=O)O)=C(C)CS[C@H]12)[C@H](N)c1ccccc1	-5.41127	347.389	C16H17N3O4S	Cephalexin
DB13247	O=C(NCCN(C(C)C)C(C)C)CN1C(=O)CCC1	-5.41123	269.389	C14H27N3O2	Pramiracetam
DB01106	Fc1ccc(C2(C#N)CCC(N3C[C@@H](C)[C@@](C(=O)O)(c4ccccc4)CC3)CC2)cc1	-5.41111	420.528	C26H29FN2O2	Levocabastine
DB01024	O=C(O)CC/C(=C/Cc1c(OC)c(C)c2c(c1O)C(=O)OC2)/C	-5.41067	320.337	C17H20O6	Mycophenolic acid
DB00484	Brc1c(NC2=NCCN2)ccc2nccnc12	-5.40879	292.135	C11H10BrN5	Brimonidine
DB12070	FC(F)(F)c1cc(N2[C@@H](CC(=O)O)c3c(c(F)ccc3)N=C2N2CCN(c3cc(OC)ccc3)CC2)c(OC)cc1	-5.40354	572.561	C29H28F4N4O4	Letermovir
DB00527	O=C(NCCN(CC)CC)c1c2c(nc(OCCCC)c1)cccc2	-5.40011	343.463	C20H29N3O2	Cinchocaine
DB12020	FC(F)(F)c1ccc(C(=O)NN2C(=O)[C@H]3[C@@H](C2=O)[C@@H]2[C@@H]4[C@H]([C@H]3C=C2)C4)cc1	-5.3996	376.335	C19H15F3N2O3	Tecovirimat
DB13997	Fc1c(F)ccc2[C@H](N3N4C(C(=O)N5[C@H]3COCC5)=C(OCOC(=O)OC)C(=O)C=C4)c3c(SCc12)cccc3	-5.3989	571.55	C27H23F2N3O7S	Baloxavir marboxil
DB08899	S=C1N(c2cc(C(F)(F)F)c(C#N)cc2)C(=O)C(C)(C)N1c1cc(F)c(C(=O)NC)cc1	-5.39776	464.436	C21H16F4N4O2S	Enzalutamide
DB00841	Oc1c(O)ccc(CCNC(CCc2ccc(O)cc2)C)c1	-5.39477	301.38	C18H23NO3	Dobutamine
DB00298	C(Cc1n2c(nn1)CCCC2)N1CCN(c2c(C)cccc2)CC1	-5.39109	325.451	C19H27N5	Dapiprazole
DB08801	N(CCC1=C(C(C)c2ncccc2)c2c(cccc2)C1)(C)C	-5.39056	292.418	C20H24N2	Dimetindene
DB06771	Clc1c(N2C[C@H](N)CCCC2)c(F)cc2C(=O)C(C(=O)O)=CN(C3CC3)c12	-5.38969	393.84	C19H21ClFN3O3	Besifloxacin
DB00601	Fc1c(N2CCOCC2)ccc(N2C(=O)O[C@@H](CNC(=O)C)C2)c1	-5.38906	337.346	C16H20FN3O4	Linezolid
DB05271	Oc1c2c(ccc1)C[C@@H](N(CCC)CCc1sccc1)CC2	-5.38702	315.48	C19H25NOS	Rotigotine
DB00501	S(CCN/C(=N\C#N)/NC)Cc1c(C)[nH]cn1	-5.3841	252.339	C10H16N6S	Cimetidine
DB11942	FC(F)(F)c1cc(C(F)(F)F)cc(-c2nn(/C=C\C(=O)NNc3nccnc3)cn2)c1	-5.38081	443.313	C17H11F6N7O	Selinexor
DB00436	S(=O)(=O)(N)c1c(C(F)(F)F)cc2NC(Cc3ccccc3)NS(=O)(=O)c2c1	-5.3807	421.415	C15H14F3N3O4S2	Bendroflumethiazide
DB06781	F[C@@H]1C=2[C@@](C)([C@@]3(F)[C@@H](O)C[C@]4(C)[C@@](OC(=O)CCC)(C(=O)COC(=O)C)CC[C@H]4[C@@H]3C1)C=CC(=O)C=2	-5.38043	508.552	C27H34F2O7	Difluprednate
DB00975	OCCN(CCO)c1nc(N2CCCCC2)c2nc(N(CCO)CCO)nc(N3CCCCC3)c2n1	-5.37668	504.626	C24H40N8O4	Dipyridamole
DB00472	FC(F)(F)c1ccc(OC(CCNC)c2ccccc2)cc1	-5.37549	309.326	C17H18F3NO	Fluoxetine
DB00636	Clc1ccc(OC(C(=O)OCC)(C)C)cc1	-5.37439	242.699	C12H15ClO3	Clofibrate
DB00249	IC=1C(=O)NC(=O)N([C@@H]2O[C@H](CO)[C@@H](O)C2)C=1	-5.37289	354.099	C9H11IN2O5	Idoxuridine
DB05013	O=C(O[C@@H]1[C@@]2(O)[C@H](O)C(CO)=C[C@H]3C(=O)[C@@]2([C@H](C)C[C@H]2C(C)(C)[C@@H]32)C=C1C)/C(=C\C)/C	-5.37119	430.541	C25H34O6	Ingenol mebutate
DB02546	O=C(NO)CCCCCCC(=O)Nc1ccccc1	-5.37017	264.32	C14H20N2O3	Vorinostat
DB00332	O=C(OC1C[C@@H]2[N+](C(C)C)(C)[C@H](C1)CC2)C(CO)c1ccccc1	-5.36661	332.463	C20H30NO3	Ipratropium
DB13952	O=C(Oc1cc2c([C@@H]3[C@H]([C@H]4[C@@](C)([C@@H](O)CC4)CC3)CC2)cc1)C	-5.36512	314.419	C20H26O3	Estradiol acetate
DB00973	Fc1ccc([C@@H](O)CC[C@@H]2[C@H](N(c3ccc(F)cc3)C2=O)c2ccc(O)cc2)cc1	-5.36477	409.425	C24H21F2NO3	Ezetimibe
DB01231	OC(CCCN1CCCCC1)(c1ccccc1)c1ccccc1	-5.36378	309.445	C21H27NO	Diphenidol
DB00771	O=C(OC1C2CC[N+](C)(C1)CC2)C(O)(c1ccccc1)c1ccccc1	-5.36376	352.447	C22H26NO3	Clidinium
DB09237	Clc1c([C@@H]2C(C(=O)OCC)=C(COCCN)NC(C)=C2C(=O)OC)cccc1	-5.36206	408.88	C20H25ClN2O5	Levamlodipine
DB11820	O=[N+]([O-])c1oc(/C=N/N2C(C)CS(=O)(=O)CC2)cc1	-5.36199	287.29	C10H13N3O5S	Nifurtimox
DB09092	O=C1N(C)C(=O)c2n(CC(O)CN(CCO)C)cnc2N1C	-5.36068	311.342	C13H21N5O4	Xanthinol
DB09274	O=C(O[C@H]1[C@H](C)[C@H]2[C@@]34OO[C@@](C)(O[C@H]3O1)CC[C@H]4[C@H](C)CC2)CCC(=O)O	-5.35912	384.425	C19H28O8	Artesunate
DB01656	Clc1c(NC(=O)c2cc(OCC3CC3)c(OC(F)F)cc2)c(Cl)cnc1	-5.35634	403.207	C17H14Cl2F2N2O3	Roflumilast
DB01580	O(CC(O)CNC(C)C)c1c(OCC=C)cccc1	-5.35542	265.348	C15H23NO3	Oxprenolol
DB00806	O=C(CCCCN1C(=O)N(C)c2ncn(C)c2C1=O)C	-5.35358	278.307	C13H18N4O3	Pentoxifylline
DB01244	O(CC(C)C)CC(CN(Cc1ccccc1)c1ccccc1)N1CCCC1	-5.34374	366.54	C24H34N2O	Bepridil
DB00426	O=C(OCC(COC(=O)C)CCn1c2nc(N)ncc2nc1)C	-5.34194	321.332	C14H19N5O4	Famciclovir
DB00814	O=C(Nc1sc(C)cn1)C=1N(C)S(=O)(=O)c2c(C=1O)cccc2	-5.34182	351.401	C14H13N3O4S2	Meloxicam
DB00925	ClCCN(C(COc1ccccc1)C)Cc1ccccc1	-5.3391	303.826	C18H22ClNO	Phenoxybenzamine
DB11181	O=C(OC1C[C@@H]2N(C)[C@H](C1)CC2)C(O)c1ccccc1	-5.33804	275.348	C16H21NO3	Homatropine
DB01261	FC(F)(F)c1n2c(nn1)CN(C(=O)C[C@H](N)Cc1c(F)cc(F)c(F)c1)CC2	-5.33714	407.314	C16H15F6N5O	Sitagliptin
DB05219	O(c1cc2c(B(O)OC2)cc1)c1ccc(C#N)cc1	-5.33338	251.05	C14H10BNO3	Crisaborole
DB14600	O=C(O)CN(CC(=O)[O-])CCN(CC(=O)O)CC(=O)[O-]	-5.33244	336.206	C10H14N2Na2O8	Edetate disodium anhydrous
DB00409	Brc1c(OC)c(C(=O)NC[C@H]2N(CC)CCC2)c(OC)cc1	-5.33074	371.269	C16H23BrN2O3	Remoxipride
DB11164	SC[C@H](NCCN[C@H](C(=O)OCC)CS)C(=O)OCC	-5.32797	324.45	C12H24N2O4S2	Bicisate
DB04574	S(=O)(=O)(Oc1cc2c([C@@H]3[C@H]([C@H]4[C@@](C)(C(=O)CC4)CC3)CC2)cc1)O	-5.32783	350.429	C18H22O5S	Estrone sulfate
DB01131	Clc1ccc(NC(NC(=N)NC(C)C)=N)cc1	-5.32402	253.731	C11H16ClN5	Proguanil
DB14203	O=[N+]([O-])c1sc(N=Nc2c(C)cc(N(CCO)CC)cc2)nc1	-5.32384	335.38	C14H17N5O3S	Disperse Blue 106
DB01280	O(C)c1nc(N)nc2n([C@H]3[C@@H](O)[C@H](O)[C@@H](CO)O3)cnc12	-5.32289	297.267	C11H15N5O5	Nelarabine
DB00140	O=C1N=C2N(C[C@H](O)[C@H](O)[C@H](O)CO)c3c(N=C2C(=O)N1)cc(C)c(C)c3	-5.32257	376.364	C17H20N4O6	Riboflavin
DB01081	O=C(OCC)C1(c2ccccc2)CCN(CCC(C#N)(c2ccccc2)c2ccccc2)CC1	-5.32121	452.587	C30H32N2O2	Diphenoxylate
DB01222	O=C(CO)[C@]12[C@]3(C)[C@H]([C@H]4[C@H]([C@@H](O)C3)[C@]3(C)C(=CC(=O)C=C3)CC4)C[C@H]1OC(CCC)O2	-5.32005	430.534	C25H34O6	Budesonide
DB00524	Clc1c(S(=O)(=O)N)cc2C(=O)N(c3c(C)cccc3)C(C)Nc2c1	-5.31923	365.835	C16H16ClN3O3S	Metolazone
DB00369	P(=O)(O)(O)CO[C@H](CO)CN1C(=O)N=C(N)C=C1	-5.31678	279.187	C8H14N3O6P	Cidofovir
DB00242	Clc1nc(N)c2ncn([C@@H]3O[C@H](CO)[C@@H](O)C3)c2n1	-5.31611	285.687	C10H12ClN5O3	Cladribine
DB01025	O=C(O)c1c(N)nc2Oc3c(C(=O)c2c1)cc(C(C)C)cc3	-5.31591	298.293	C16H14N2O4	Amlexanox
DB00273	S(=O)(=O)(OC[C@]12OC(C)(C)O[C@H]1[C@@H]1OC(C)(C)O[C@@H]1CO2)N	-5.3158	339.362	C12H21NO8S	Topiramate
DB08880	FC(F)(F)c1ccc(NC(=O)/C(/C#N)=C(\O)/C)cc1	-5.31459	270.207	C12H9F3N2O2	Teriflunomide
DB00674	O(C)c1c2O[C@@H]3[C@]4(c2c(cc1)CN(C)CC4)C=C[C@H](O)C3	-5.31431	287.353	C17H21NO3	Galantamine
DB01030	O=C1[C@](O)(CC)C2=C(C(=O)N3C(c4nc5c(c(CN(C)C)c(O)cc5)cc4C3)=C2)CO1	-5.31423	421.446	C23H23N3O5	Topotecan
DB00500	O=C(O)Cc1n(C)c(C(=O)c2ccc(C)cc2)cc1	-5.30992	257.284	C15H15NO3	Tolmetin
DB00508	FC(F)(F)c1cc2N(CCCN(C)C)c3c(Sc2cc1)cccc3	-5.30658	352.417	C18H19F3N2S	Triflupromazine
DB00748	Clc1ccc(C(OCCN(C)C)c2ncccc2)cc1	-5.30643	290.788	C16H19ClN2O	Carbinoxamine
DB13248	S(=O)(=O)(Nc1sccn1)c1ccc(NC(=O)c2c(C(=O)O)cccc2)cc1	-5.30602	403.43	C17H13N3O5S2	Phthalylsulfathiazole
DB01216	O=C(NC(C)(C)C)[C@@H]1[C@]2(C)[C@H]([C@H]3[C@@H]([C@]4(C)[C@H](NC(=O)C=C4)CC3)CC2)CC1	-5.3058	372.544	C23H36N2O2	Finasteride
DB09225	Clc1cc2C(OCCN(C)C)=Cc3c(Sc2cc1)cccc3	-5.30538	331.86	C18H18ClNOS	Zotepine
DB08877	N#CC[C@@H](n1ncc(-c2ncnc3[nH]ccc23)c1)C1CCCC1	-5.30525	306.365	C17H18N6	Ruxolitinib
DB00572	O=C(OC1C[C@@H]2N(C)[C@H](C1)CC2)C(CO)c1ccccc1	-5.30444	289.369	C17H23NO3	Atropine
DB01035	O=C(NCCN(CC)CC)c1ccc(N)cc1	-5.30323	235.325	C13H21N3O	Procainamide
DB00459	O=C(O)/C=C(/C=C/C=C(/C=C/c1c(C)c(C)c(OC)cc1C)\C)\C	-5.30316	326.429	C21H26O3	Acitretin
DB13286	O=C(O)C(C(=O)N(Nc1ccccc1)c1ccccc1)CCCC	-5.30257	326.396	C19H22N2O3	Bumadizone
DB00288	F[C@]12[C@@H](O)C[C@]3(C)[C@]4(C(=O)COC(=O)C)OC5(O[C@@H]4C[C@H]3[C@@H]1CCC=1[C@]2(C)C=CC(=O)C=1)CCCC5	-5.30147	502.572	C28H35FO7	Amcinonide
DB06154	O=[N+](OCC(CO[N+](=O)[O-])(CO[N+](=O)[O-])CO[N+](=O)[O-])[O-]	-5.30132	316.137	C5H8N4O12	Pentaerythritol tetranitrate
DB00652	Oc1cc2[C@@]3(C)[C@@H](C)[C@H](N(C/C=C(\C)/C)CC3)Cc2cc1	-5.29964	285.424	C19H27NO	Pentazocine
DB01382	S(=O)(=O)(Nc1ncc(OCCOC)cn1)c1ccccc1	-5.29951	309.341	C13H15N3O4S	Glymidine
DB00417	O=C(N[C@@H]1C(=O)N2[C@@H](C(=O)O)C(C)(C)S[C@H]12)COc1ccccc1	-5.29895	350.39	C16H18N2O5S	Phenoxymethylpenicillin
DB09124	O=C(C)[C@]1(C)[C@]2(C)[C@H]([C@H]3[C@@H]([C@]4(C)C(C(C)=C3)=CC(=O)CC4)CC2)CC1	-5.29438	340.507	C23H32O2	Medrogestone
DB01298	S(=O)(=O)(NC1=NC(=O)N(CC)C=C1)c1ccc(N)cc1	-5.2942	294.33	C12H14N4O3S	Sulfacytine
DB13867	S(C(=O)[C@@]1(O)[C@H](C)C[C@@H]2[C@]1(C)C[C@H](O)[C@]1(F)[C@]3(C)C([C@@H](F)C[C@@H]21)=CC(=O)C=C3)CF	-5.29265	444.51	C22H27F3O4S	Fluticasone
DB12332	Fc1cc2[nH]c(-c3ccc(CNC)cc3)c3c2c(C(=O)NCC3)c1	-5.29125	323.371	C19H18FN3O	Rucaparib
DB13501	O=C(O)COc1nn(Cc2ccccc2)c2c1cccc2	-5.28769	282.299	C16H14N2O3	Bendazac
DB08824	Ic1ccc([C@@H]2[C@H](C(=O)OC)[C@@H]3N(CCCF)[C@H](C2)CC3)cc1	-5.28737	427.291	C18H23FINO2	Ioflupane I-123
DB00367	O=C1C=C2[C@@H]([C@@H]3[C@H]([C@H]4[C@@](CC)([C@](O)(C#C)CC4)CC3)CC2)CC1	-5.2858	312.446	C21H28O2	Levonorgestrel
DB09364	O=C([O-])COc1c(/C(/O)=N/CC(OCCOC)C)cccc1	-5.28038	764.24	C28H41HgN3O9	Procaine merethoxylline
DB00558	O=C(N[C@H]1[C@H]([C@H](O)[C@H](O)CO)OC(C(=O)O)=C[C@@H]1/N=C(\N)/N)C	-5.27973	332.31	C12H20N4O7	Zanamivir
DB01126	FC(F)(F)c1c(NC(=O)[C@@H]2[C@]3(C)[C@H]([C@H]4[C@@H]([C@]5(C)[C@H](NC(=O)C=C5)CC4)CC3)CC2)cc(C(F)(F)F)cc1	-5.27941	528.53	C27H30F6N2O2	Dutasteride
DB09320	O=C(N[C@@H]1C(=O)N2[C@@H](C(=O)O)C(C)(C)S[C@H]12)Cc1ccccc1	-5.27856	570.71	C29H38N4O6S	Procaine benzylpenicillin
DB00991	O=C(O)CCc1oc(c(-c2ccccc2)n1)-c1ccccc1	-5.27591	293.317	C18H15NO3	Oxaprozin
DB00307	O=C(O)c1ccc(C(=C)c2c(C)cc3C(C)(C)CCC(C)(C)c3c2)cc1	-5.2749	348.478	C24H28O2	Bexarotene
DB06736	Clc1c(Nc2c(CC(=O)OCC(=O)O)cccc2)c(Cl)ccc1	-5.27484	354.18	C16H13Cl2NO4	Aceclofenac
DB01559	Clc1c(C2=NCC(=O)N(C)c3sc(CC)cc23)cccc1	-5.26939	318.821	C16H15ClN2OS	Clotiazepam
DB00598	O=C(N)c1c(O)ccc(C(O)CNC(CCc2ccccc2)C)c1	-5.26931	328.405	C19H24N2O3	Labetalol
DB00415	O=C(N[C@@H]1C(=O)N2[C@@H](C(=O)O)C(C)(C)S[C@H]12)[C@H](N)c1ccccc1	-5.26518	349.405	C16H19N3O4S	Ampicillin
DB00219	O=C(OCC[N+](CC)(CC)C)C(O)(c1ccccc1)C1CCCCC1	-5.26362	348.5	C21H34NO3	Oxyphenonium
DB14638	ClC(Cl)C(=O)N(C)c1ccc(OC(=O)c2occc2)cc1	-5.2633	328.147	C14H11Cl2NO4	Diloxanide furoate
DB00605	[SH0](=O)(C)c1ccc(/C=C\2/C(C)=C(CC(=O)O)c3c/2ccc(F)c3)cc1	-5.26255	356.411	C20H17FO3S	Sulindac
DB08973	Cl[C@@H]1[C@]2(Cl)[C@]3(C)C([C@@H](F)C[C@H]2[C@H]2[C@@](C)([C@]4(C(=O)CO)OC(C)(C)O[C@@H]4C2)C1)=CC(=O)C=C3	-5.26229	487.39	C24H29Cl2FO5	Fluclorolone acetonide
DB00323	O=[N+]([O-])c1c(O)c(O)cc(C(=O)c2ccc(C)cc2)c1	-5.26124	273.241	C14H11NO5	Tolcapone
DB01044	Fc1c(N2CC(C)NCC2)c(OC)c2N(C3CC3)C=C(C(=O)O)C(=O)c2c1	-5.25975	375.394	C19H22FN3O4	Gatifloxacin
DB01255	O=C(N[C@H](Cc1ccccc1)C)[C@@H](N)CCCCN	-5.25737	263.379	C15H25N3O	Lisdexamfetamine
DB13278	O=C(Nc1ccc(OCC)cc1)CC(O)C	-5.25577	223.272	C12H17NO3	Bucetin
DB13216	N(CCc1onc(-c2ccccc2)n1)(CC)CC	-5.2553	245.326	C14H19N3O	Oxolamine
DB06193	O=C1c2c(NCCN)ccc(NCCN)c2C(=O)c2c1cncc2	-5.25516	325.372	C17H19N5O2	Pixantrone
DB11263	O([C@H]1[C@H](O)[C@@H](O)[C@H](O)[C@@H](CO)O1)c1cc(O)cc(/C=C/c2ccc(O)cc2)c1	-5.25496	390.388	C20H22O8	Polydatin
DB01218	Clc1c2c(c3c(c(C(O)CCN(CCCC)CCCC)c2)ccc(C(F)(F)F)c3)cc(Cl)c1	-5.25405	500.424	C26H30Cl2F3NO	Halofantrine
DB01142	N(CCC=C1c2c(OCc3c1cccc3)cccc2)(C)C	-5.25259	279.376	C19H21NO	Doxepin
DB01097	FC(F)(F)c1ccc(NC(=O)c2c(C)onc2)cc1	-5.25212	270.207	C12H9F3N2O2	Leflunomide
DB00613	Clc1cc2nccc(Nc3cc(CN(CC)CC)c(O)cc3)c2cc1	-5.24908	355.861	C20H22ClN3O	Amodiaquine
DB01324	Clc1c(S(=O)(=O)N)cc2S(=O)(=O)N(C)C(CSCC(F)(F)F)Nc2c1	-5.2447	439.882	C11H13ClF3N3O4S3	Polythiazide
DB11989	O=[N+]([O-])c1n(CC(=O)NCc2ccccc2)ccn1	-5.24341	260.253	C12H12N4O3	Benznidazole
DB00822	S(SC(=S)N(CC)CC)C(=S)N(CC)CC	-5.24294	296.539	C10H20N2S4	Disulfiram
DB01171	Clc1ccc(C(=O)NCCN2CCOCC2)cc1	-5.2397	268.739	C13H17ClN2O2	Moclobemide
DB00581	O([C@H]1[C@H](O)[C@@](O)(CO)O[C@@H]1CO)[C@H]1[C@H](O)[C@@H](O)[C@@H](O)[C@@H](CO)O1	-5.23951	342.297	C12H22O11	Lactulose
DB01000	O=C(O)[C@H]1C(C)(C)S[C@@H]2[C@H](NC(=O)C3(N)CCCCC3)C(=O)N12	-5.23896	341.426	C15H23N3O4S	Cyclacillin
DB00963	Brc1ccc(C(=O)c2c(N)c(CC(=O)O)ccc2)cc1	-5.23842	334.165	C15H12BrNO3	Bromfenac
DB09167	N(CC/C=C\1/c2c(SCc3c/1cccc3)cccc2)(C)C	-5.23692	295.44	C19H21NS	Dosulepin
DB08950	O=C(NC1CCN(CCc2c3c([nH]c2)cccc3)CC1)c1ccccc1	-5.23666	347.453	C22H25N3O	Indoramin
DB01116	O=C1N(Cc2ccccc2)C2C(N1Cc1ccccc1)C[S+]1C2CCC1	-5.23453	365.512	C22H25N2OS	Trimethaphan
DB14650	P(=O)(Oc1c(C)cc(OP(=O)(O)O)c2c1cccc2)(O)O	-5.23332	334.156	C11H12O8P2	Menadiol diphosphate
DB01205	Fc1cc2C(=O)N(C)Cc3c(C(=O)OCC)ncn3-c2cc1	-5.23283	303.288	C15H14FN3O3	Flumazenil
DB00253	O=C(C)[C@@H]1[C@]2(C)[C@H]([C@H]3[C@H]([C@@H](O)C2)[C@]2(C)C([C@@H](C)C3)=CC(=O)CC2)CC1	-5.23204	344.488	C22H32O3	Medrysone
DB00710	P(=O)(O)(O)C(P(=O)(O)O)(O)CCN(CCCCC)C	-5.23173	319.229	C9H23NO7P2	Ibandronate
DB09219	O=C1C(c2ccc(O)cc2)(c2ccc(O)cc2)Oc2c(N1)cccc2	-5.22968	333.343	C20H15NO4	Bisoxatin
DB13711	O(CC)c1c(OCC)c(N)c2C(=O)OC(C3N(C)CCc4c3c(OC)c3OCOc3c4)c2c1OCC	-5.2278	500.548	C26H32N2O8	Tritoqualine
DB00682	O=C(CC(c1ccccc1)C=1C(=O)Oc2c(C=1O)cccc2)C	-5.22666	308.328	C19H16O4	Warfarin
DB11160	O(CCN(C)C)c1c(Cc2ccccc2)cccc1	-5.22569	255.361	C17H21NO	Phenyltoloxamine
DB06261	O=C(OCCCCCC)CCC(=O)CN	-5.22424	215.293	C11H21NO3	Hexaminolevulinate
DB00447	ClC1=C(C(=O)O)N2C(=O)[C@@H](NC(=O)[C@H](N)c3ccccc3)[C@H]2CC1	-5.22259	349.769	C16H16ClN3O4	Loracarbef
DB11336	N(Cc1occc1)c1ncnc2nc[nH]c12	-5.21929	215.211	C10H9N5O	Kinetin
DB09133	Ic1c(NC(=O)C)c(I)c(C(=O)NC)c(I)c1C(=O)O	-5.2173	613.916	C11H9I3N2O4	Iothalamic acid
DB06762	N#CN/C(=N\c1ccncc1)/NC(C(C)(C)C)C	-5.21647	245.33	C13H19N5	Pinacidil
DB01395	O=C1O[C@@]2([C@]3(C)[C@H]([C@H]4[C@@H]([C@]5(C)C([C@H]6[C@@H]4C6)=CC(=O)CC5)CC3)[C@H]3[C@@H]2C3)CC1	-5.21643	366.493	C24H30O3	Drospirenone
DB01012	FC(F)(F)c1cc(CCCN[C@H](C)c2c3c(ccc2)cccc3)ccc1	-5.2112	357.412	C22H22F3N	Cinacalcet
DB01628	Clc1cc(c(-c2cnc(C)cc2)nc1)-c1ccc(S(=O)(=O)C)cc1	-5.21109	358.842	C18H15ClN2O2S	Etoricoxib
DB00405	Brc1ccc([C@H](CCN(C)C)c2ncccc2)cc1	-5.20969	319.239	C16H19BrN2	Dexbrompheniramine
DB00935	Oc1c(C)c(CC2=NCCN2)c(C)cc1C(C)(C)C	-5.20776	260.375	C16H24N2O	Oxymetazoline
DB00462	O=C(OC1C[C@@H]2[N+](C)(C)[C@@H]([C@H]3O[C@@H]23)C1)[C@H](CO)c1ccccc1	-5.20667	398.297	C18H24BrNO4	Methscopolamine bromide
DB00804	O=C(OCCN(CC)CC)C1(C2CCCCC2)CCCCC1	-5.19691	309.487	C19H35NO2	Dicyclomine
DB11560	Brc1n(c(SCC(=O)O)nn1)-c1c2c(c(C3CC3)cc1)cccc2	-5.19618	404.28	C17H14BrN3O2S	Lesinurad
DB01186	S(C[C@H]1CN(CCC)[C@H]2[C@@H](c3c4c([nH]cc4C2)ccc3)C1)C	-5.19529	314.488	C19H26N2S	Pergolide
DB01247	O=C(NNCc1ccccc1)c1noc(C)c1	-5.19435	231.25	C12H13N3O2	Isocarboxazid
DB14975	O=Cc1c(OCc2c(-c3n(C(C)C)ncc3)nccc2)cccc1O	-5.19319	337.379	C19H19N3O3	Voxelotor
DB00760	S([C@H]1C[C@@H](C(=O)N(C)C)NC1)C=1[C@H](C)[C@@H]2[C@@H]([C@H](O)C)C(=O)N2C=1C(=O)O	-5.19242	383.463	C17H25N3O5S	Meropenem
DB00611	Oc1cc2c(cc1)C[C@H]1N(CC3CCC3)CC[C@@]32[C@@]1(O)CCCC3	-5.18914	327.461	C21H29NO2	Butorphanol
DB01004	O(C(CO)CO)Cn1c2N=C(N)NC(=O)c2nc1	-5.18754	255.231	C9H13N5O4	Ganciclovir
DB08872	O=C(OC(OC(=O)C(C)C)C)NCC1(CC(=O)O)CCCCC1	-5.18324	329.393	C16H27NO6	Gabapentin enacarbil
DB00365	Fc1c(C)c2C(=O)C(C(=O)O)=CN(C3CC3)c2cc1N1CC(C)NCC1	-5.1813	359.395	C19H22FN3O3	Grepafloxacin
DB01623	S(=O)(=O)(N(C)C)c1cc2C(=CCCN3CCN(C)CC3)c3c(Sc2cc1)cccc3	-5.18069	443.625	C23H29N3O2S2	Thiothixene
DB01233	Clc1c(N)cc(OC)c(C(=O)NCCN(CC)CC)c1	-5.17987	299.796	C14H22ClN3O2	Metoclopramide
DB00480	O=C1C(N2C(=O)c3c(c(N)ccc3)C2)CCC(=O)N1	-5.17913	259.261	C13H13N3O3	Lenalidomide
DB13155	O([C@H]1[C@H](O)[C@@H](O)[C@H](O)[C@@H](CO)O1)c1c(O)cc2OC(=O)C=Cc2c1	-5.17793	340.284	C15H16O9	Esculin
DB00606	Clc1c(S(=O)(=O)N)cc2S(=O)(=O)NC(C3C4C=CC(C3)C4)Nc2c1	-5.17542	389.878	C14H16ClN3O4S2	Cyclothiazide
DB01113	O(C)c1c(OC)ccc(Cc2nccc3c2cc(OC)c(OC)c3)c1	-5.17465	339.385	C20H21NO4	Papaverine
DB12783	O=C(NNCc1c(O)c(O)c(O)cc1)C(N)CO	-5.17343	257.246	C10H15N3O5	Benserazide
DB09282	O=C(OCC)[N-]c1on[n+](N2CCOCC2)c1	-5.17204	242.235	C9H14N4O4	Molsidomine
DB00808	Clc1c(S(=O)(=O)N)cc(C(=O)NN2C(C)Cc3c2cccc3)cc1	-5.17203	365.835	C16H16ClN3O3S	Indapamide
DB09333	Ic1c(N=CN(C)C)c(I)cc(I)c1CCC(=O)O	-5.17156	597.961	C12H13I3N2O2	Iopodic acid
DB00473	O=C(OC(CNC1CCCCC1)C)c1ccccc1	-5.17033	261.359	C16H23NO2	Hexylcaine
DB09009	O=C(Nc1c(C(=O)OC)scc1C)C(NCCC)C	-5.16936	284.374	C13H20N2O3S	Articaine
DB00596	ClCC(=O)[C@@]1(O)[C@@H](C)C[C@@H]2[C@]1(C)C[C@H](O)[C@]1(F)[C@]3(C)C([C@@H](F)C[C@@H]21)=CC(=O)C=C3	-5.16229	428.9	C22H27ClF2O4	Ulobetasol
DB11201	O=C(O[C@H]1[C@H](C(C)C)CC[C@@H](C)C1)c1c(O)cccc1	-5.16014	276.376	C17H24O3	Menthyl salicylate
DB00552	OC[C@@H]1[C@@H](O)C[C@H](n2c3N=CNC[C@@H](O)c3nc2)O1	-5.15848	268.269	C11H16N4O4	Pentostatin
DB01607	O=C(O)[C@@H](C(=O)N[C@@H]1C(=O)N2[C@@H](C(=O)O)C(C)(C)S[C@H]12)c1cscc1	-5.15652	384.427	C15H16N2O6S2	Ticarcillin
DB13267	S(C(SCC(=O)O)SCC(=O)O)CC(=O)O	-5.15628	286.33	C7H10O6S3	Ritiometan
DB00486	O=C1C[C@@H]2[C@H](C(C)(C)Oc3c2c(O)cc(C(CCCCCC)(C)C)c3)CC1	-5.15553	372.541	C24H36O3	Nabilone
DB01079	O(C)c1cc2c(/C=N/NC(=N)NCCCCC)c[nH]c2cc1	-5.15538	301.394	C16H23N5O	Tegaserod
DB00363	Clc1cc2N=C(N3CCN(C)CC3)c3c(Nc2cc1)cccc3	-5.15193	326.823	C18H19ClN4	Clozapine
DB01176	C(N1CCN(C)CC1)(c1ccccc1)c1ccccc1	-5.15096	266.381	C18H22N2	Cyclizine
DB00695	Clc1c(S(=O)(=O)N)cc(C(=O)O)c(NCc2occc2)c1	-5.14918	330.744	C12H11ClN2O5S	Furosemide
DB01346	O(C)c1cc2c(C(O)C3N4CC(C=C)C(C3)CC4)ccnc2cc1	-5.1462	556.652	C32H36N4O5	Quinidine barbiturate
DB00240	Cl[C@H]1[C@@H]2[C@H]([C@@H](O)C[C@]3(C)[C@@](O)(C(=O)CO)[C@H](C)C[C@@H]23)[C@]2(C)C(=CC(=O)C=C2)C1	-5.1451	408.916	C22H29ClO5	Alclometasone
DB01115	O=[N+]([O-])c1c(C2C(C(=O)OC)=C(C)NC(C)=C2C(=O)OC)cccc1	-5.14466	346.335	C17H18N2O6	Nifedipine
DB00643	O=C(OC)Nc1[nH]c2c(n1)ccc(C(=O)c1ccccc1)c2	-5.14239	295.293	C16H13N3O3	Mebendazole
DB00292	O=C(OCC)c1n([C@H](C)c2ccccc2)cnc1	-5.14105	244.289	C14H16N2O2	Etomidate
DB01036	Oc1c([C@H](CCN(C(C)C)C(C)C)c2ccccc2)cc(C)cc1	-5.14085	325.488	C22H31NO	Tolterodine
DB04038	O[C@@H]1CC=2[C@@](C)([C@@H]3C([C@H]4[C@@](C)([C@@H]([C@@H](/C=C/[C@@H](C(C)C)C)C)CC4)CC3)=CC=2)CC1	-5.14023	396.659	C28H44O	Ergosterol
DB00210	O=C(O)c1cc2c(cc(-c3cc(c(OC)cc3)C34CC5CC(C3)CC(C4)C5)cc2)cc1	-5.13779	412.52	C28H28O3	Adapalene
DB01002	O=C(Nc1c(C)cccc1C)[C@H]1N(CCCC)CCCC1	-5.13641	288.428	C18H28N2O	Levobupivacaine
DB06766	O=Cc1n2c(/C(=C\3/CCN(C)CC/3)/c3c(cccc3)CC2)nc1	-5.13539	307.389	C19H21N3O	Alcaftadine
DB04825	N(C(Cc1ccccc1)C)CCC(c1ccccc1)c1ccccc1	-5.13483	329.478	C24H27N	Prenylamine
DB00451	Ic1c(Oc2cc(I)c(O)c(I)c2)c(I)cc(C[C@H](N)C(=O)O)c1	-5.13285	776.87	C15H11I4NO4	Levothyroxine
DB00461	O=C(CCc1cc2c(cc(OC)cc2)cc1)C	-5.13254	228.286	C15H16O2	Nabumetone
DB08981	O=C(O)CCC(=O)c1ccc(-c2ccccc2)cc1	-5.13147	254.281	C16H14O3	Fenbufen
DB01625	O=C(N)C(CC[N+](C(C)C)(C(C)C)C)(c1ccccc1)c1ccccc1	-5.1279	353.521	C23H33N2O	Isopropamide
DB06821	S(=O)(=O)(Nc1ncc(OC)cn1)c1ccc(N)cc1	-5.12686	280.3	C11H12N4O3S	Sulfameter
DB01064	OC(CNC(C)C)c1cc(O)c(O)cc1	-5.12588	211.258	C11H17NO3	Isoprenaline
DB00755	O=C(O)/C=C(/C=C/C=C(/C=C/C=1C(C)(C)CCCC=1C)\C)\C	-5.12558	300.442	C20H28O2	Tretinoin
DB00330	OC[C@@H](NCCN[C@H](CO)CC)CC	-5.1238	204.31	C10H24N2O2	Ethambutol
DB01208	Fc1c(N2C[C@@H](C)N[C@@H](C)C2)c(F)c2N(C3CC3)C=C(C(=O)O)C(=O)c2c1N	-5.12349	392.4	C19H22F2N4O3	Sparfloxacin
DB01613	O=[N+](O[C@@H]([C@@H](O[N+](=O)[O-])CO[N+](=O)[O-])CO[N+](=O)[O-])[O-]	-5.12337	302.11	C4H6N4O12	Erythrityl tetranitrate
DB14655	O=C(O[C@@H]1[C@]2(C)[C@H]([C@H]3[C@@H]([C@]4(C)[C@H](CC(=O)[C@H](C)C4)CC3)CC2)CC1)CC	-5.1228	360.538	C23H36O3	Drostanolone propionate
DB12343	O=C(O)C(C(=O)N[C@]1(OC)C(=O)N2[C@@H](C(=O)O)C(C)(C)S[C@H]12)c1cscc1	-5.122	414.45	C16H18N2O7S2	Temocillin
DB01090	C(CC[N+]1(C)CCCC1)CC[N+]1(C)CCCC1	-5.12002	240.428	C15H32N2	Pentolinium
DB00449	O=C(Oc1c(OC(=O)C(C)(C)C)ccc(C(O)CNC)c1)C(C)(C)C	-5.11891	351.437	C19H29NO5	Dipivefrin
DB00986	O=C(OC1C[N+](C)(C)CC1)C(O)(c1ccccc1)C1CCCC1	-5.11884	318.431	C19H28NO3	Glycopyrronium
DB09085	O=C(OCCN(C)C)c1ccc(NCCCC)cc1	-5.11858	264.369	C15H24N2O2	Tetracaine
DB00784	O=C(O)c1c(Nc2c(C)c(C)ccc2)cccc1	-5.11666	241.285	C15H15NO2	Mefenamic acid
DB00414	S(=O)(=O)(NC(=O)NC1CCCCC1)c1ccc(C(=O)C)cc1	-5.11457	324.395	C15H20N2O4S	Acetohexamide
DB06694	C(C)(C)(C)c1cc(C)c(CC2=NCCN2)c(C)c1	-5.11428	244.375	C16H24N2	Xylometazoline
DB00608	Clc1cc2nccc(NC(CCCN(CC)CC)C)c2cc1	-5.11155	319.872	C18H26ClN3	Chloroquine
DB11062	O=C(OCC(CCCC)CC)c1c(O)cccc1	-5.11052	250.333	C15H22O3	Octisalate
DB12362	O=C(O)CN(CC(=O)O)CC(O)CN(CC(=O)O)CC(=O)O	-5.10996	322.27	C11H18N2O9	Diaminopropanol tetraacetic acid
DB06718	O[C@]1(C)[C@]2(C)[C@H]([C@H]3[C@@H]([C@]4(C)[C@H](Cc5n[nH]cc5C4)CC3)CC2)CC1	-5.10864	328.492	C21H32N2O	Stanozolol
DB08799	N(Cc1ccccc1)(CC1=NCCN1)c1ccccc1	-5.10843	265.353	C17H19N3	Antazoline
DB11279	[N+](\CC)(/CC)=C\1/C=C/C(=C(/c2ccc(N(CC)CC)cc2)\c2ccccc2)/C=C/1	-5.10762	385.574	C27H33N2	Brilliant green cation
DB06152	OC(C(NC(CCc1ccccc1)C)C)c1ccc(O)cc1	-5.10678	299.414	C19H25NO2	Nylidrin
DB00361	O=C(O[C@H]1[C@](O)(C(=O)OC)[C@@H]2N(C)c3c(cc(c(OC)c3)[C@]3(C(=O)OC)c4[nH]c5c(c4CN4CC(CC)=C[C@@H](C3)C4)cccc5)[C@@]32[C@@H]2[C@@]1(CC)C=CCN2CC3)C	-5.10521	778.947	C45H54N4O8	Vinorelbine
DB06803	Clc1c(NC(=O)c2c(O)ccc(Cl)c2)ccc([N+](=O)[O-])c1	-5.10379	327.12	C13H8Cl2N2O4	Niclosamide
DB06412	O=C1/C(=C\O)/C[C@]2(C)[C@@H]3[C@H]([C@H]4[C@@](C)([C@](O)(C)CC4)CC3)CC[C@H]2C1	-5.10372	332.484	C21H32O3	Oxymetholone
